# Supplementary material for: Comparison of Drought Stress Response and Gene Expression between a GM Maize Variety and a Near-Isogenic Non-GM Variety
Source: PLoS One. 2015 Feb 18;10(2):e0117073. doi: 10.1371/journal.pone.0117073 (PMC4333122; doi:10.1371/journal.pone.0117073)
Supplement: S1 Table — (XLSX) [file pone.0117073.s003.xlsx]

## Sheet: fold change
Table S1. List of genes showing differential expression in Tietar and DKC6575 .
			TIETAR		DKC6575
Probeset ID	Gene Title	UniGene ID	Drought stress	CONT T2	Drought stress	CONT T2
Zm.283.1.S1_at	benzoxazinless1	Zm.283	-10.9735	2.75981	-4.89694	1.94011
Zm.8113.1.S1_at	---	Zm.8113	-10.6589	2.8337	-5.23405	1.57801
Zm.7043.2.S1_a_at	hypothetical protein LOC100194154	Zm.76433	-7.90825	-1.63122	-6.03769	1.15191
Zm.7089.1.A1_at	hypothetical protein LOC100217060	Zm.138424	-7.5039	2.02839	-4.26208	3.38432
Zm.16971.1.A1_at	cytokinin oxidase 3	Zm.16971	-6.75978	1.70063	-2.84034	2.28991
Zm.7109.1.A1_at	stem-specific protein TSJT1	Zm.7109	-5.60609	1.40127	-1.86429	-1.02066
ZmAffx.26.1.S1_at	30S ribosomal protein S7	Zm.22722	-4.55287	3.78081	-1.085	1.16489
ZmAffx.518.1.S1_at	---	Zm.96860	-4.37756	2.82386	-1.08302	1.37069
Zm.9764.1.A1_at	---	Zm.78890	-4.17667	1.3261	-1.96482	1.19929
Zm.2073.2.S1_a_at	asparagine synthetase 1 /// asparagine synthetase 3	Zm.82450	-4.12483	2.56997	-1.86293	2.3944
Zm.3614.1.S1_at	hypothetical protein LOC100277725	Zm.141947	-3.91982	1.88556	-1.54493	1.22847
Zm.17978.1.A1_at	---	Zm.17978	-3.89847	1.0339	-2.1586	1.07494
ZmAffx.1087.1.S1_s_at	herbicide safener binding protein1	Zm.84661	-3.87506	-3.37003	-1.58041	-4.8398
Zm.15611.1.S1_at	---	Zm.86257	-3.83097	1.32635	-1.78899	-1.00676
Zm.5605.1.S1_at	---	Zm.68128	-3.69278	1.66518	-2.77337	1.7086
Zm.17301.1.A1_at	hypothetical protein LOC100272664	Zm.78638	-3.64101	1.83536	-1.64567	1.23026
Zm.1338.1.A1_at	---	Zm.1338	-3.58805	2.50956	1.11177	-1.00037
Zm.13239.3.S1_at	chlorophyll a-b binding protein 2	Zm.77645	-3.57883	-18.2113	-5.96231	-11.2498
Zm.16502.4.A1_at	hypothetical protein LOC100277865 /// hypothetical protein LOC100280121	Zm.137992	-3.56422	1.42859	-1.75688	1.33235
Zm.10237.1.A1_at	hypothetical protein LOC100277700	Zm.121689	-3.53684	1.43032	-1.74125	1.11124
Zm.16941.1.S1_at	Chaperone protein dnaJ 11	Zm.125669	-3.53569	2.34207	-1.64842	1.79262
Zm.18090.1.A1_at	Golgi SNARE 12 protein	Zm.96533	-3.52992	2.56594	1.09122	1.20661
ZmAffx.73.1.S1_at	Hypothetical protein LOC100191932	Zm.85001	-3.52937	2.91844	-1.04757	1.19606
Zm.10219.2.A1_at	hypothetical LOC542286	Zm.10219	-3.47784	3.04287	-1.11678	1.27451
Zm.5048.4.A1_a_at	---	Zm.94925	-3.46984	3.07407	1.04636	1.07804
Zm.1691.1.A1_at	Hypothetical protein LOC100191436	Zm.1691	-3.46214	2.65949	-1.01277	-1.07745
Zm.11896.1.A1_at	SNF1-related protein kinase regulatory subunit beta-1	Zm.18116	-3.43709	1.0436	-1.93473	-1.03557
ZmAffx.1135.2.A1_at	---	---	-3.39046	2.2696	-1.07719	1.06385
Zm.10745.1.A1_at	hypothetical protein LOC100272654	Zm.35863	-3.38139	1.07409	-2.68925	1.23381
Zm.9342.1.A1_at	Hypothetical protein LOC100276524	Zm.119655	-3.36297	1.36553	-2.27415	1.05885
Zm.18234.1.A1_at	---	Zm.123784	-3.31958	2.78998	-1.0778	1.18249
ZmAffx.43.1.S1_at	Hypothetical protein LOC100279955	Zm.28887	-3.3004	2.6061	-1.28544	-1.1761
Zm.1079.5.A1_a_at	Carbonic anhydrase	Zm.93944	-3.28853	2.54725	-1.09879	-1.08783
Zm.14906.1.A1_s_at	---	Zm.78890	-3.28297	1.02745	-2.23743	1.31727
Zm.14044.1.A1_at	hypothetical protein LOC100275866	Zm.66756	-3.26362	1.18345	-1.82692	-1.02443
Zm.19172.1.A1_at	hypothetical protein LOC100274312	Zm.19172	-3.24298	-1.04197	1.07553	-2.24886
Zm.12605.1.S1_at	hypothetical protein LOC100274683	Zm.138551	-3.19544	-1.39155	-1.2322	-2.83186
Zm.2171.1.A1_at	---	Zm.2171	-3.18499	-1.06235	-1.74577	-1.28015
Zm.6489.1.A1_at	---	Zm.6489	-3.18176	1.86822	-1.42635	1.05972
ZmAffx.1206.1.A1_at	---	Zm.85208	-3.16144	3.0613	-1.07949	1.28632
Zm.12164.1.A1_at	hypothetical protein LOC100193480	Zm.86750	-3.14666	1.33907	-2.0816	1.04015
ZmAffx.369.1.S1_at	Adenosine 5'-phosphosulfate reductase 3	Zm.24895	-3.13194	2.31556	1.02381	1.105
Zm.11896.1.A1_s_at	SNF1-related protein kinase regulatory subunit beta-1	Zm.18116	-3.10636	-1.1077	-1.69506	-1.32153
Zm.10825.1.A2_at	O-methyltransferase BX7 /// IDP478 protein	Zm.10825	-3.09808	-1.09195	-1.32516	-1.57798
Zm.4191.2.A1_at	Hypothetical protein LOC100280227	Zm.4191	-3.09041	3.18169	1.06051	1.07455
Zm.17271.6.S1_x_at	Bowman-Birk type wound-induced proteinase inhibitor WIP1	Zm.121703	-3.06925	1.3976	-2.57144	2.08655
Zm.4510.3.S1_at	hypothetical protein LOC100193304	Zm.100	-3.0623	1.1074	-1.40992	-1.38567
Zm.15870.1.A1_at	Eukaryotic translation initiation factor 4B	Zm.10348	-3.05915	2.62148	1.01298	-1.1039
Zm.14904.1.A1_at	---	Zm.143005	-3.0369	1.0597	-1.35296	-1.17529
Zm.3129.1.A1_at	---	Zm.92805	-3.00192	1.48903	-2.20115	1.28796
Zm.16732.1.S1_at	---	Zm.82557	-2.99976	2.23302	1.04573	1.2433
ZmAffx.1118.1.A1_at	---	---	-2.99359	2.41838	1.06264	-1.05568
Zm.8920.2.S1_a_at	Hypothetical protein LOC100276014	Zm.8920	-2.97622	2.53806	1.06469	1.14746
Zm.7012.12.S1_a_at	Ribosomal protein S8	Zm.67704	-2.9668	3.0785	1.06614	1.27053
Zm.375.1.S1_at	trypsin inhibitor	Zm.93761	-2.96289	3.02679	-1.33801	1.69024
Zm.11739.1.A1_at	hypothetical protein LOC100278842	Zm.118850	-2.93338	1.30904	-1.96289	1.78619
Zm.5406.1.S1_at	---	Zm.5406	-2.91907	2.37244	1.00409	1.06455
ZmAffx.966.1.S1_at	---	Zm.33296	-2.90728	2.51006	1.01233	1.04956
ZmAffx.1103.1.S1_at	---	Zm.19459	-2.89705	1.7535	1.06246	1.01527
Zm.5796.1.A1_at	---	Zm.94623	-2.89226	1.93016	1.29358	-1.15548
Zm.7012.8.S1_a_at	Ribosomal protein S8	Zm.67704	-2.88472	2.76672	1.22996	1.23234
Zm.16478.3.A1_a_at	Multidrug resistance associated protein 1	Zm.86618	-2.88311	-2.23901	-2.36492	-1.59636
Zm.6155.3.S1_a_at	Hypothetical protein LOC100273594	Zm.85299	-2.85323	2.78811	-1.03145	1.12427
Zm.13210.1.A1_at	---	Zm.85381	-2.85227	1.32914	-1.54273	1.26025
Zm.2992.2.A1_at	---	Zm.95736	-2.84282	2.00898	1.12084	-1.21128
Zm.301.1.A1_a_at	subtilisin-chymotrypsin inhibitor CI-1B /// subtilisin-chymotrypsin inhibitor ho	Zm.142673	-2.82863	2.1433	-1.60375	1.92875
Zm.1869.1.S1_at	hypothetical protein LOC100274336	Zm.1869	-2.80864	-1.14862	-1.23691	-1.35766
Zm.6189.3.S1_at	Translationally controlled tumor protein-like protein	Zm.56887	-2.80793	3.22553	-1.13281	1.33458
ZmAffx.715.1.S1_at	---	Zm.96914	-2.79823	3.22221	1.15287	1.30764
Zm.9986.1.S1_at	ARF-related protein	Zm.9986	-2.79281	1.94442	1.18096	-1.06136
ZmAffx.1156.1.A1_at	---	Zm.92812	-2.79029	2.17666	-1.13748	1.13063
ZmAffx.1162.1.A1_at	Hypothetical protein LOC100278489	Zm.95104	-2.77825	2.7534	1.24225	-1.05274
ZmAffx.438.1.S1_at	Hypothetical protein LOC100193501	Zm.94794	-2.76561	2.88889	-1.08937	1.14187
Zm.8900.2.S1_at	50S ribosomal protein L9	Zm.84660	-2.7605	2.12269	1.10936	-1.13628
ZmAffx.729.1.S1_at	---	---	-2.75499	3.53807	-1.01271	1.33015
Zm.604.1.A1_at	plasma membrane integral protein ZmPIP1-6	Zm.604	-2.75116	-1.60186	-3.88768	-1.0754
Zm.274.3.S1_at	Cytosolic glyceroldehyde-3-phosphate dehydrogenase GAPC3	Zm.28965	-2.73348	2.81182	1.53155	-1.26691
Zm.13423.1.A1_at	---	Zm.13423	-2.72492	-1.88206	-4.08485	-1.35211
Zm.1544.1.A1_a_at	herbicide safener binding protein1	Zm.84661	-2.71248	-3.98871	-1.4504	-4.61592
Zm.6332.1.A1_at	Hypothetical protein LOC100191737	Zm.138499	-2.69652	1.39483	1.14828	-1.34808
ZmAffx.1092.1.A1_at	---	Zm.121686	-2.68466	2.53977	-1.07586	1.23999
Zm.274.3.S1_x_at	Cytosolic glyceroldehyde-3-phosphate dehydrogenase GAPC3	Zm.28965	-2.68294	2.93662	1.7387	-1.23772
Zm.6450.1.S1_at	cellulase containing protein	Zm.6450	-2.68009	-1.06797	-1.29469	-1.37783
Zm.8639.1.A1_at	---	Zm.123110	-2.6769	1.44361	-1.48158	1.00049
Zm.13627.1.S1_at	Hypothetical protein LOC100275707	Zm.13627	-2.67445	2.24514	1.03268	1.00503
ZmAffx.371.1.S1_at	Hypothetical protein LOC100276677	Zm.25259	-2.67139	2.00369	-1.05997	-1.19003
Zm.16785.2.S1_at	Ubiquitin-conjugating enzyme protein E2	Zm.16785	-2.65998	2.70291	-1.10004	1.17594
Zm.18116.1.S1_at	SNF1-related protein kinase regulatory subunit beta-1	Zm.18116	-2.65884	-1.12068	-1.30903	-1.16286
Zm.2239.1.A1_at	hypothetical protein LOC100193952	Zm.106182	-2.63081	1.6271	-1.93281	1.97716
Zm.2055.2.S1_at	---	Zm.2055	-2.62923	2.40668	-1.03409	1.78223
ZmAffx.1375.1.S1_at	---	---	-2.62185	2.49112	-1.09953	1.15844
ZmAffx.475.1.S1_at	---	---	-2.61779	1.77314	1.06503	1.07097
Zm.13944.7.A1_a_at	Glycine-rich RNA-binding protein 8	Zm.94780	-2.60994	2.4457	-1.10826	1.20323
Zm.17087.1.S1_at	nonspecific lipid-transfer protein	Zm.17087	-2.60708	1.91809	-1.69281	1.84946
Zm.6667.1.S1_at	---	Zm.6667	-2.59933	2.48142	1.10734	-1.01656
Zm.4524.1.A1_at	---	Zm.79619	-2.58747	5.91179	1.93974	1.86792
Zm.14589.2.A1_at	hypothetical LOC542289	Zm.67514	-2.58559	2.51741	1.16767	-1.09034
Zm.9709.1.A1_at	Hypothetical protein LOC100273796	Zm.9709	-2.56978	-1.12864	-1.21437	-1.68983
ZmAffx.1177.1.S1_at	---	Zm.95738	-2.55338	1.57193	-1.11695	-1.09768
Zm.663.1.S1_at	cis-zeatin O-glucosyltransferase1	Zm.663	-2.55314	-1.79043	-1.98937	-1.43324
Zm.3219.3.A1_at	Thiamine biosynthesis protein thiC	Zm.19794	-2.54339	1.72155	1.13356	-1.15156
Zm.3037.1.A1_at	12-oxo-phytodienoic acid reductase	Zm.3037	-2.53246	1.58491	-1.61814	1.60384
ZmAffx.95.1.S1_at	Hypothetical protein LOC100273017	Zm.23761	-2.52524	1.85338	1.22605	-1.05455
Zm.6409.1.A1_at	---	Zm.82796	-2.49017	1.32792	-1.26606	-1.03291
Zm.3892.16.S1_a_at	Elongation factor 1 alpha	Zm.85733	-2.48999	2.59418	-1.08012	1.53037
Zm.7874.1.A1_at	hypothetical protein LOC100216770	Zm.7874	-2.46641	-3.39154	-2.19425	-3.42176
Zm.7012.4.S1_x_at	Ribosomal protein S8	Zm.67704	-2.46538	3.00012	-1.03087	1.36422
ZmAffx.1150.1.S1_at	---	---	-2.46008	1.97912	1.04031	1.09396
Zm.18284.1.A1_at	hypothetical protein LOC100191290	Zm.18284	-2.45299	1.37048	-1.46979	1.14883
Zm.14784.1.A1_at	---	Zm.14784	-2.45117	2.52635	1.17017	1.00922
Zm.17572.1.A1_at	Heat- and acid-stable phosphoprotein	Zm.93948	-2.45113	2.65512	1.03322	1.04709
Zm.91.1.S1_at	hypothetical protein LOC100192631	Zm.79291	-2.44624	2.0955	-1.82384	1.70247
ZmAffx.467.1.S1_at	Calmodulin-like	Zm.23479	-2.44501	1.81219	1.09836	-1.19608
Zm.3132.1.S1_a_at	Hypothetical protein LOC100273996	Zm.3132	-2.44323	1.94877	-1.09813	1.11871
ZmAffx.472.1.S1_at	Hypothetical protein LOC100193335	Zm.22509	-2.44311	2.12663	1.02835	-1.04431
Zm.6451.2.A1_at	---	Zm.6451	-2.43541	2.37565	1.02329	-1.09827
Zm.11595.1.A1_at	hypothetical protein LOC100194210	Zm.11595	-2.43398	1.29466	-1.27982	1.11402
ZmAffx.951.1.S1_at	---	Zm.27143	-2.42554	1.86968	1.07001	-1.07314
Zm.1090.4.S1_x_at	PVR3-like protein	Zm.84632	-2.41686	1.02856	-3.64348	1.50266
Zm.14696.2.S1_at	Ribosome biogenesis protein NEP1	Zm.14696	-2.41343	2.06262	1.11424	1.0024
ZmAffx.1108.1.S1_at	Hypothetical protein LOC100191835	Zm.94898	-2.41126	2.51425	-1.00543	1.1971
ZmAffx.192.1.S1_at	---	Zm.21864	-2.40442	2.80086	-1.05389	1.46799
Zm.5340.1.A1_at	hypothetical protein LOC100276501	Zm.5340	-2.40294	1.12983	-1.47455	1.10668
Zm.6780.7.S1_a_at	Hypothetical protein LOC100274579	Zm.6780	-2.39929	1.97436	-1.04743	-1.03341
Zm.7156.2.S1_at	Hypothetical protein LOC100193362	Zm.67270	-2.39887	2.61992	-1.05372	-1.09577
ZmAffx.1193.1.S1_at	---	---	-2.39547	1.94043	-1.00313	-1.03524
ZmAffx.866.1.A1_at	---	Zm.23586	-2.39433	2.2832	1.04328	-1.17239
Zm.6680.1.A1_at	hypothetical protein LOC100276152	Zm.142641	-2.39286	1.50555	-1.26957	1.45397
ZmAffx.170.1.S1_at	Violaxanthin de-epoxidase	Zm.27880	-2.38301	1.81673	1.02361	-1.1248
ZmAffx.46.1.S1_at	---	Zm.99284	-2.3819	1.97771	-1.04276	-1.04332
Zm.4199.1.A1_at	hypothetical protein LOC100278075	Zm.4199	-2.37946	1.32619	-1.2913	-1.10174
Zm.4824.6.S1_a_at	---	Zm.121934	-2.37264	3.17135	1.1303	1.605
ZmAffx.47.1.S1_at	---	Zm.24163	-2.37039	1.78139	-1.05835	1.17632
ZmAffx.779.1.S1_at	---	Zm.93734	-2.35036	1.88179	-1.17034	1.0802
Zm.759.1.A1_at	FHA domain containing protein	Zm.92336	-2.33861	1.97266	-1.10896	1.10896
Zm.5024.1.S1_at	Isoamyl acetate-hydrolyzing esterase	Zm.79060	-2.32451	2.07693	-1.07457	-1.25765
Zm.3633.8.A1_at	---	Zm.95320	-2.32428	1.80986	-1.06244	1.11463
Zm.13947.6.S1_at	Hypothetical protein LOC100193883	Zm.13947	-2.31909	2.08056	1.13485	1.00313
Zm.4877.2.A1_at	Hypothetical protein LOC100193451	Zm.4877	-2.31572	1.85021	1.0349	-1.64113
Zm.3184.1.A1_at	gibberellin 20-oxidase	Zm.3184	-2.31376	1.25545	-1.56495	1.04731
Zm.12387.1.S1_at	---	Zm.121744	-2.30048	1.48063	-1.61196	-1.05752
ZmAffx.963.1.S1_at	Hypothetical protein LOC100272453	Zm.24757	-2.29854	1.85667	1.03326	-1.2528
Zm.4284.1.A1_at	hypothetical protein LOC100193400	Zm.118561	-2.29068	-1.09998	-1.57498	-1.14166
ZmAffx.536.1.S1_at	---	Zm.25529	-2.28582	2.06269	-1.19139	1.13947
Zm.1829.1.S1_at	Brix domain-containing protein 1	Zm.1829	-2.27498	1.27187	1.23932	-1.32193
Zm.5793.1.S1_at	Hypothetical protein LOC100279737	Zm.81373	-2.27381	1.60731	-1.15264	1.14301
ZmAffx.1447.1.S1_at	hypothetical protein LOC100275587	Zm.19455	-2.26904	2.64717	-1.32183	1.8456
Zm.1846.1.A1_at	retrotransposon protein SINE subclass	Zm.1846	-2.26378	-1.09872	-1.73872	1.00949
Zm.5851.15.S1_a_at	---	Zm.99008	-2.25765	2.34673	1.07947	1.17025
Zm.10409.1.A1_at	---	Zm.86656	-2.25635	-1.08496	-1.58672	-1.03138
Zm.8401.2.S1_at	Hypothetical protein LOC100278973	Zm.67228	-2.2555	2.61529	1.13402	1.18635
ZmAffx.477.1.S1_at	---	Zm.121882	-2.25267	1.72314	-1.15023	-1.15795
Zm.6889.1.S1_at	---	Zm.60243	-2.24597	1.65227	1.04643	-1.12729
Zm.13756.1.A1_at	Hypothetical protein LOC100276322	Zm.67107	-2.2361	1.71042	1.16508	-1.0528
Zm.12687.1.S1_a_at	auxin efflux carrier component 1c	Zm.12687	-2.22844	-1.4323	-1.63675	-1.32623
Zm.12021.1.A1_at	hypothetical protein LOC100273474	Zm.25701	-2.22666	1.05249	-1.09502	-1.38996
Zm.1090.4.S1_at	PVR3-like protein	Zm.84632	-2.22324	1.00208	-3.45028	1.36294
Zm.19158.1.S1_at	Hypothetical protein LOC100273021	Zm.94239	-2.2217	1.41491	-1.14125	-1.03776
Zm.1090.3.A1_x_at	PVR3-like protein	Zm.92701	-2.21837	-1.07464	-3.27491	1.24523
Zm.3530.2.S1_at	Hypothetical protein LOC100192841	Zm.82122	-2.21054	2.17221	-1.03711	-1.02358
Zm.7023.2.A1_at	Surfactant protein B containing protein	Zm.7023	-2.20951	1.54367	-1.09902	1.24474
Zm.5754.1.A1_at	metallothionein-like protein 1	Zm.67084	-2.20725	1.99126	-2.90289	2.26609
Zm.6162.2.S1_at	Hypothetical protein LOC100272661	Zm.6162	-2.20471	1.87548	-1.04274	-1.03173
Zm.16524.7.S1_at	---	Zm.122535	-2.20334	1.91652	1.08294	-1.00674
Zm.101.2.A1_at	Ferredoxin-thioredoxin1	Zm.101	-2.20107	1.2566	-1.17493	-1.29541
Zm.10293.1.S1_at	light-inducible protein CPRF-2	Zm.10293	-2.19656	1.16983	-1.15306	-1.17897
Zm.13947.3.S1_at	CIPK-like protein 1	Zm.93932	-2.19458	2.26004	1.44729	-1.3529
Zm.898.1.A1_a_at	---	Zm.33267	-2.18918	3.74974	1.08375	2.49091
Zm.3656.1.A1_at	Wound responsive protein-like	Zm.93965	-2.18837	-1.09354	-1.1573	-1.20636
Zm.7951.1.S1_at	hypothetical protein LOC100272269	Zm.7951	-2.18516	1.11544	-1.68486	-1.03482
ZmAffx.837.1.A1_at	---	Zm.25709	-2.18307	2.05672	-1.03067	1.07898
Zm.3892.18.S1_a_at	Elongation factor 1 alpha	Zm.70437	-2.17904	2.03619	1.04206	1.01511
Zm.11214.1.S1_at	hypothetical protein LOC100273479	Zm.78825	-2.17831	1.33499	-1.30733	1.16956
Zm.6021.1.A1_at	---	Zm.67013	-2.17718	1.37764	-1.31244	1.07843
Zm.1842.1.A1_at	hypothetical protein LOC100193349	Zm.1842	-2.16615	-1.73609	-1.55482	-1.29029
ZmAffx.755.1.S1_at	---	Zm.96322	-2.16423	1.78523	-1.27435	1.14417
Zm.6200.2.S1_a_at	Hypothetical protein LOC100191329	Zm.6200	-2.16025	1.74682	1.09122	-1.28619
Zm.2895.10.S1_a_at	60S ribosomal protein L44	Zm.28149	-2.1601	1.91699	1.02908	1.05427
Zm.5733.1.A1_at	hypothetical protein LOC100278750	Zm.8100	-2.15929	1.10083	-1.17389	-1.04668
Zm.3778.1.S1_at	---	Zm.81488	-2.15571	1.2372	-1.59329	1.15121
ZmAffx.144.1.S1_at	---	Zm.122751	-2.14066	1.67138	1.00321	-1.31526
Zm.9988.2.S1_at	Hypothetical protein LOC100192091	Zm.82272	-2.13939	1.86519	-1.10712	-1.0279
ZmAffx.783.1.S1_at	Nucleolin	Zm.19617	-2.13816	2.16052	1.28862	-1.00687
Zm.10642.1.A1_at	hypothetical protein LOC100192619	Zm.129007	-2.13496	-1.12565	-1.41367	-1.35888
Zm.8372.2.A1_at	Hypothetical protein LOC100194269	Zm.8372	-2.13411	1.42882	1.09307	-1.37188
Zm.17729.1.S1_at	hypothetical protein LOC100274022	Zm.17729	-2.1319	1.39245	1.01997	1.01222
Zm.6067.2.A1_at	hypothetical protein LOC100277938	Zm.35718	-2.13181	1.32815	-2.76296	1.38129
Zm.6177.1.S1_at	IDP688 protein	---	-2.11637	1.99933	1.09958	1.01088
Zm.18308.1.S1_at	triacylglycerol lipase	Zm.18308	-2.11616	-1.43628	-1.91488	-1.35701
Zm.4352.1.S1_at	---	Zm.4352	-2.11472	1.98825	-1.26703	-1.07168
Zm.14051.2.A1_at	Hypothetical protein LOC100217091	Zm.2793	-2.1117	2.1102	-1.00039	1.00618
Zm.15509.1.S1_at	Ligatin	Zm.64511	-2.10415	2.38624	-1.15417	1.2738
Zm.13808.2.A1_at	Hypothetical protein LOC100279847	Zm.67240	-2.10412	1.91335	1.20375	-1.0303
Zm.8100.3.S1_at	---	---	-2.10356	1.83937	1.33816	-1.00482
Zm.10319.1.S1_at	---	Zm.87532	-2.10324	-1.19169	-1.46477	-1.55467
Zm.3384.1.A1_x_at	subtilisin-chymotrypsin inhibitor CI-1B /// subtilisin-chymotrypsin inhibitor CI	Zm.102769	-2.08703	1.06568	-1.72389	-1.05081
Zm.9799.1.S1_at	Hypothetical protein LOC100217145	Zm.95020	-2.08507	1.68401	1.0183	-1.28072
Zm.2895.8.S1_a_at	60S ribosomal protein L44	Zm.28149	-2.07877	2.75467	-1.0371	1.54965
AFFX-r2-Bs-thr-5_s_at	---	---	-2.07651	1.75169	-1.24293	-1.19159
ZmAffx.940.1.A1_at	Hypothetical protein LOC100217004	Zm.98273	-2.07501	1.48298	-1.17327	-1.0129
Zm.326.1.S1_at	response regulator 7	Zm.326	-2.07462	-1.19745	-1.89902	1.01097
Zm.551.1.A1_at	glutathione S-transferase GST 25	Zm.551	-2.07238	1.77711	-1.41854	1.60553
Zm.8909.1.A1_at	hypothetical protein LOC100275937 /// hypothetical protein LOC100278999	Zm.8909	-2.06491	1.81215	-1.33612	1.8686
Zm.201.1.S1_at	class I acidic chitinase	Zm.201	-2.06182	1.38758	-1.96549	1.27874
Zm.3339.1.A1_at	hypothetical protein LOC100191792	Zm.96644	-2.06143	1.14946	-1.40638	1.24191
ZmAffx.534.1.S1_at	Ubiquitin-conjugating enzyme E2 E3	Zm.35210	-2.06106	1.85114	-1.07548	1.118
Zm.13623.1.S1_at	---	Zm.66891	-2.06069	1.95412	1.05257	-1.10035
Zm.6246.2.A1_at	Hypothetical protein LOC100274295	Zm.85216	-2.05245	1.95019	-1.09577	-1.1037
Zm.4015.3.S1_at	60S acidic ribosomal protein P0	Zm.94175	-2.05126	2.20503	-1.28411	1.68319
ZmAffx.439.1.S1_at	Autophagy-related 4	Zm.84329	-2.05056	1.92309	1.06482	1.01221
Zm.1504.1.S1_at	hypothetical protein LOC100275840 /// hypothetical protein LOC100276628	Zm.142605	-2.04561	1.8005	-1.09474	1.66464
ZmAffx.1079.1.S1_at	Hypothetical protein LOC100273248	Zm.94262	-2.04399	1.3922	-1.04818	-1.43221
Zm.13794.1.S1_at	Hypothetical protein LOC100278526	Zm.13794	-2.0435	1.72031	1.1369	-1.04219
Zm.10818.1.S1_at	hypothetical protein LOC100273163	Zm.10818	-2.04047	-3.55172	1.0327	-6.24863
Zm.2313.1.S1_at	Zinc-binding protein	Zm.2313	-2.03898	1.86554	1.04434	1.25208
Zm.7856.1.A1_at	---	Zm.7856	-2.03069	-1.17544	-1.47324	-1.47402
ZmAffx.480.1.S1_at	Transmembrane 9 superfamily protein member 4	Zm.97126	-2.02749	2.11709	1.16493	-1.05381
Zm.600.1.S1_at	plasma membrane intrinsic protein	Zm.600	-2.02741	1.20856	-1.97119	1.53665
ZmAffx.25.1.S1_at	Translation initiation factor IF-2-like	Zm.19444	-2.02683	1.80477	1.2479	-1.18729
Zm.5721.1.A1_a_at	Hypothetical protein LOC100191423	Zm.5721	-2.02479	1.24306	1.1146	-1.35959
Zm.1090.1.A1_x_at	PVR3-like protein /// PVR3-like protein /// PVR3-like protein	Zm.92701	-2.02454	1.1278	-3.57327	1.34637
Zm.1030.1.S1_at	Hypothetical protein LOC100277112	Zm.1030	-2.0221	1.77772	-1.08939	1.09504
Zm.17624.1.S1_at	Coiled-coil-helix-coiled-coil-helix domain-containing protein 4	Zm.97746	-2.01302	1.87365	1.13432	1.13801
Zm.9343.1.A1_at	---	Zm.9343	-2.0113	-1.97096	-1.80982	-1.80465
Zm.8147.1.A1_at	hypothetical protein LOC100273624	Zm.17633	-2.01118	1.73062	-1.18247	1.43817
Zm.9888.2.A1_a_at	---	Zm.9888	-2.00941	-1.14353	1.02725	-2.14707
Zm.17248.3.S1_at	Hypothetical protein LOC100191453	Zm.118369	-2.00708	1.93625	-1.48845	1.46875
Zm.14789.1.A1_at	Hypothetical protein LOC100193117	Zm.93714	-2.00526	1.7808	-1.16769	-1.1903
Zm.7031.1.A1_at	CBL-interacting protein kinase	Zm.7031	-2.00191	1.58953	-1.1945	1.11493
Zm.4767.2.A1_at	Glutamyl-tRNA synthetase, cytoplasmic	Zm.98252	-2.00179	1.711	1.06875	-1.19104
ZmAffx.62.1.S1_at	Coronatine-insensitive protein 1	Zm.18718	-1.99946	1.44884	1.13702	-1.18033
ZmAffx.1053.1.S1_at	Indole-3-acetic acid-amido synthetase GH3.8	Zm.67335	-1.99926	1.43543	-1.04235	-1.20628
ZmAffx.530.1.S1_at	Nuclear migration protein nudC	Zm.118439	-1.99658	1.96448	-1.0578	1.10946
Zm.16829.3.A1_at	Hypothetical protein LOC100193059	Zm.86806	-1.99586	1.74503	-1.09066	1.04217
Zm.15516.1.S1_at	hypothetical protein LOC100279678	Zm.142912	-1.99425	1.10049	-1.34391	1.05646
Zm.2257.1.S1_at	hypothetical protein LOC100279700	Zm.118301	-1.99291	1.1409	-1.40073	1.49906
Zm.7462.1.A1_at	NAC domain-containing protein 21/22	Zm.7462	-1.99262	-1.17252	-1.54532	-1.03709
Zm.9386.1.A1_at	hypothetical protein LOC100275351	Zm.9386	-1.99225	-1.61728	-1.83233	-1.22904
Zm.15278.1.S1_at	hypothetical protein LOC100278126	Zm.97740	-1.98844	3.46524	-1.84208	3.6949
Zm.5090.1.A1_at	CBS domain containing protein	Zm.75346	-1.97915	1.20689	-1.29481	1.22621
Zm.11619.1.A1_at	---	Zm.11619	-1.9756	1.32872	-1.45632	-1.06311
Zm.7685.1.A1_a_at	hypothetical protein LOC100278578	Zm.123060	-1.97235	1.3363	-1.07718	-1.15444
ZmAffx.37.1.S1_at	---	Zm.33081	-1.97089	1.69823	1.19124	-1.0351
Zm.288.1.A1_at	thiamine biosynthetic enzyme	Zm.288	-1.96877	-1.84141	-2.50262	-1.0285
Zm.911.1.A1_at	hypothetical protein LOC100277236	Zm.35795	-1.96738	-1.15225	-1.7635	1.07032
ZmAffx.79.1.S1_at	---	---	-1.9655	2.05952	-1.18775	1.23495
Zm.9670.2.S1_at	---	Zm.95940	-1.96344	1.95333	1.04974	-1.08719
Zm.16174.1.A1_at	IDP155 protein	---	-1.96197	1.34597	-1.03571	-1.42308
Zm.13640.1.S1_at	Hypothetical protein LOC100275686	Zm.103192	-1.95605	1.75326	1.22001	1.03539
Zm.5121.1.S1_at	---	Zm.85461	-1.95512	1.774	-1.04	1.11389
Zm.13483.1.S1_at	Hypothetical protein LOC100192840	Zm.13483	-1.955	-1.42089	-1.35425	-1.22284
Zm.554.1.A1_at	glutathione transferase28	Zm.554	-1.95011	-1.1345	-1.40386	-1.29207
Zm.9873.1.A1_at	lichenase-2	Zm.20339	-1.94975	-1.66762	1.18746	-3.10728
Zm.3646.2.A1_at	Hypothetical protein LOC100272696	Zm.85009	-1.94962	1.95084	-1.34958	1.23651
Zm.6912.1.A1_at	Hypothetical protein LOC100276051	Zm.6912	-1.94896	1.87111	-1.21772	1.57435
ZmAffx.1082.1.S1_at	---	Zm.91055	-1.94808	1.72223	-1.03698	-1.07572
Zm.17271.7.A1_x_at	Bowman-Birk type wound-induced proteinase inhibitor WIP1	Zm.121703	-1.94238	1.09714	-2.23049	1.46911
Zm.6882.1.S1_at	---	Zm.87640	-1.93932	1.9108	1	1.10329
ZmAffx.1501.1.S1_at	---	---	-1.93237	1.52751	1.11268	1.01221
Zm.2364.1.S1_at	---	---	-1.93208	1.82644	1.16349	-1.09172
Zm.4997.1.A1_at	---	Zm.92833	-1.93047	1.06628	-1.44017	-1.00468
Zm.3066.1.A1_at	hypothetical protein LOC100280011	Zm.93651	-1.93022	2.27863	-1.39176	2.56928
Zm.11570.1.A1_at	---	Zm.11570	-1.92985	1.164	-1.34059	1.07185
Zm.3892.15.S1_at	---	Zm.19739	-1.92827	1.83452	1.09168	1.16175
Zm.5741.1.A1_at	hypothetical protein LOC100216923	Zm.117968	-1.92557	1.22528	-1.221	-1.08015
ZmAffx.169.1.S1_at	Hypothetical protein LOC100280293	Zm.20136	-1.92555	1.89697	-1.10919	1.10315
Zm.13543.1.A1_at	Replication factor C subunit 4	Zm.66769	-1.92231	1.60855	1.0797	1.10104
Zm.13562.1.A1_at	PCO099415 protein	---	-1.92126	1.67175	-1.16563	-1.11928
ZmAffx.934.1.A1_at	Hypothetical protein LOC100276370	Zm.85353	-1.91801	1.51022	1.13646	-1.20175
ZmAffx.1182.1.A1_at	---	Zm.23558	-1.91785	1.52155	1.1127	-1.05612
Zm.16327.1.S1_at	Hypothetical protein LOC100216593	Zm.94659	-1.91199	2.7861	1.07372	1.40126
ZmAffx.530.1.S1_a_at	Nuclear migration protein nudC	Zm.118439	-1.9106	2.20852	-1.0951	-1.09035
Zm.17359.1.S1_at	---	Zm.17359	-1.91036	1.36736	-1.41446	1.36393
Zm.2885.1.A1_at	fb2	Zm.2885	-1.90828	-1.7947	-2.40734	-1.26454
ZmAffx.453.1.S1_at	Ligatin	Zm.21838	-1.90734	1.82162	1.15713	1.16598
ZmAffx.1212.1.S1_at	---	Zm.98006	-1.90729	1.2907	-1.06944	-1.04023
Zm.494.2.S1_at	Prohibitin1	Zm.494	-1.90566	2.02614	1.10037	-1.09708
Zm.1100.1.S1_at	---	Zm.1100	-1.90521	1.904	1.08116	-1.00087
ZmAffx.988.1.S1_at	Hypothetical protein LOC100279528	Zm.85014	-1.90466	1.36667	-1.0059	-1.4305
Zm.1954.1.A1_at	---	Zm.1954	-1.90436	2.50402	-1.03394	1.33889
Zm.6513.3.A1_at	---	Zm.86911	-1.90352	1.68895	1.03174	-1.07089
Zm.1090.2.A1_a_at	PVR3-like protein /// PVR3-like protein /// PVR3-like protein	Zm.92701	-1.90337	-1.20465	-3.68267	1.4276
ZmAffx.114.1.S1_at	Superoxide dismutase 2	Zm.95194	-1.90234	2.10191	1.15112	1.08062
Zm.2847.1.A1_at	dihydrolipoyllysine-residue acetyltransferase component of pyruvatedehydrogenase	Zm.2847	-1.90058	1.22815	-1.12151	-1.15064
Zm.1943.1.A1_at	---	Zm.121748	-1.89919	1.47958	-1.18211	-1.06883
Zm.3358.2.S1_at	---	Zm.3358	-1.89553	1.50017	-1.03751	-1.14779
Zm.11797.1.A1_at	hypothetical protein LOC100277496	Zm.136508	-1.895	-1.13346	-1.61851	-1.19436
Zm.16356.1.A2_at	Protein transport protein SEC61 gamma subunit	Zm.83403	-1.89256	1.90361	-1.02502	1.01798
Zm.4848.2.A1_at	SIR2-like histone deacetylase	Zm.4848	-1.8924	1.5684	1.06465	1.13642
Zm.4257.1.S1_at	respiratory burst oxidase protein A	Zm.4257	-1.8906	1.58345	1.19062	-1.10768
Zm.18037.1.A1_at	Hypothetical protein LOC100193453	Zm.138336	-1.88925	1.43105	1.05077	1.03568
Zm.31.2.A1_a_at	Hypothetical protein LOC100192600	Zm.20030	-1.88602	3.04191	-1.13313	1.33965
Zm.7056.12.S1_at	60S ribosomal protein L5-1	Zm.80498	-1.88538	2.22611	-1.01645	1.35357
ZmAffx.49.1.S1_at	Hypothetical protein LOC100278396	Zm.26829	-1.88521	1.2971	-1.07952	-1.35478
Zm.5062.1.A1_at	hypothetical protein LOC100191591	Zm.118653	-1.88086	-1.02193	1.02188	-1.78133
Zm.2539.1.A1_at	---	Zm.37590	-1.8795	1.88519	1.09944	1.02085
ZmAffx.437.1.S1_at	Hypothetical protein LOC100193309	Zm.24672	-1.87946	1.14983	-1.28209	-1.13552
Zm.5038.2.S1_at	Ras-related protein RGP2	Zm.82154	-1.87641	1.60444	1.14965	-1.27627
Zm.4433.1.A1_at	G-patch domain containing protein	Zm.4433	-1.87558	1.32775	-1.09895	-1.01588
Zm.16227.1.A1_at	hypothetical protein LOC100273421	Zm.16227	-1.87452	-1.44862	-1.12867	-2.72811
Zm.1313.1.A1_s_at	---	Zm.82174	-1.87341	1.60716	1.00301	1.26068
Zm.389.1.S1_at	ribosome-inactivating protein	Zm.389	-1.87214	-1.54942	-1.12995	-2.23211
Zm.10372.1.S1_at	EF hand family protein	Zm.10372	-1.87134	-1.3216	-1.23551	-1.64086
ZmAffx.739.1.S1_at	Hypothetical protein LOC100277548	Zm.29965	-1.86918	1.67254	1.06803	-1.06049
Zm.17589.1.A1_at	protein binding protein	Zm.42572	-1.86755	1.41694	-1.64499	1.70844
ZmAffx.183.1.S1_at	---	Zm.82349	-1.86679	2.10683	-1.04462	1.13701
Zm.1305.1.S1_at	glycine-rich RNA binding protein	Zm.9576	-1.86631	1.0062	-1.65642	1.20957
Zm.10067.1.A1_at	---	Zm.94638	-1.86523	-1.02274	-1.14466	-1.23474
Zm.18248.1.A1_at	solute carrier family 2, facilitated glucose transporter member 8	Zm.18248	-1.86363	1.01402	-1.32981	-1.13133
ZmAffx.189.2.S1_a_at	Testis intracellular mediator protein	Zm.73474	-1.86354	1.81629	-1.10442	-1.26231
Zm.10215.1.A1_at	Iron-sulfur assembly protein IscA	Zm.96684	-1.86336	1.4435	1.06038	-1.62719
ZmAffx.39.1.S1_at	Hypothetical protein LOC100276037	Zm.28510	-1.86332	1.67689	1.09615	-1.15815
ZmAffx.736.1.S1_at	---	Zm.23645	-1.862	1.59586	1.03936	-1.09087
ZmAffx.463.1.S1_at	---	Zm.85701	-1.8616	1.35644	-1.05253	1.08568
Zm.6734.2.A1_at	---	Zm.79842	-1.86143	1.60399	1.07833	-1.00394
Zm.4159.1.S1_at	---	Zm.41455	-1.85996	-1.65414	-1.2035	-1.66615
Zm.559.1.A1_at	glutathione S-transferase GST 34	Zm.559	-1.85914	1.98325	1.14101	1.23448
Zm.7361.1.A1_at	hypothetical protein LOC100272701	Zm.141749	-1.85882	1.09256	-1.26266	1.04083
Zm.12118.1.A1_at	hypothetical protein LOC100277272	Zm.12118	-1.8569	3.93475	1.04896	4.43979
Zm.3167.1.S1_s_at	phosphoglucomutase 2	Zm.94779	-1.85667	-1.39163	-1.59797	-1.28812
Zm.17225.1.S1_at	Hypothetical protein LOC100272863	Zm.19988	-1.85503	1.0265	-1.16062	-1.02442
Zm.13840.1.S1_at	---	Zm.13840	-1.85474	2.00243	-1.00244	1.68175
Zm.11585.1.A1_at	---	Zm.138528	-1.85369	1.31503	-1.24817	1.28008
Zm.5789.13.S1_a_at	Hypothetical protein LOC100192516	Zm.79462	-1.85309	2.04351	1.02171	1.14051
Zm.18366.1.S1_at	Hypothetical protein LOC100191242	Zm.18366	-1.84953	1.2813	-1.06467	-1.08061
Zm.31.2.A1_at	Hypothetical protein LOC100192600	Zm.20030	-1.84809	1.45902	-1.13568	1.23289
ZmAffx.1143.1.A1_at	---	Zm.22473	-1.84809	1.60287	1.10564	-1.0831
Zm.8514.1.S1_at	PREG-like protein	Zm.8514	-1.84793	1.81546	-1.13686	1.16485
Zm.3108.1.S1_at	---	Zm.3108	-1.84421	-1.13878	-1.47075	-1.09074
Zm.13961.1.S1_at	hydroperoxide lyase	Zm.13961	-1.8409	1.54068	-1.12981	1.32924
Zm.8383.1.A1_at	PCO062666 protein	---	-1.83981	1.10274	-1.35722	1.12063
ZmAffx.1276.1.S1_s_at	---	---	-1.83862	1.81663	1.00429	1.1532
Zm.8232.1.A1_s_at	hypothetical protein LOC100191804	Zm.18028	-1.83856	-1.04262	-1.52881	1.0178
Zm.1693.1.A1_at	Senescence-associated protein DIN1	Zm.103300	-1.83656	1.06207	-1.44617	-1.00134
Zm.5099.1.A1_at	---	Zm.122867	-1.83609	1.62175	-1.00723	1.00723
Zm.11590.1.A1_at	leucoanthocyanidin dioxygenase	Zm.11590	-1.83419	1.1528	1.09399	1.15066
Zm.5927.2.S1_at	Hypothetical protein LOC100194338	Zm.138170	-1.83314	1.30691	-1.04474	-1.06478
Zm.14407.3.S1_at	RNA recognition motif containing protein	Zm.3709	-1.83212	1.83945	1.10627	1.15278
ZmAffx.155.1.S1_at	---	Zm.22396	-1.83148	1.85716	1.02774	-1.29212
Zm.4812.1.A1_at	Grx_S14 - glutaredoxin subgroup II	Zm.80605	-1.83142	1.24729	-1.06633	-1.16632
Zm.14586.1.A1_at	IDP1625 protein	---	-1.83114	1.32908	1.04837	-1.06099
Zm.6806.1.A1_at	---	Zm.141325	-1.83076	-1.18719	-1.74169	-1.10622
Zm.14129.2.S1_at	40S ribosomal protein S24	Zm.92504	-1.82877	1.9774	-1.11706	1.08175
Zm.19189.1.A1_at	hypothetical protein LOC100279787	Zm.90200	-1.82745	-1.02819	-1.19842	-1.16942
Zm.402.1.S1_a_at	endo-1,3-1,4-beta-D-glucanase	Zm.94212	-1.82717	1.07147	-1.17901	-1.19978
Zm.18247.1.A1_at	Hypothetical protein LOC100273420	Zm.18247	-1.82711	1.64113	1.17543	-1.11589
Zm.3303.2.A1_at	lipoxygenase	Zm.94035	-1.82386	1.99051	-1.48204	1.17903
Zm.4510.1.A1_a_at	hypothetical protein LOC100277304	Zm.141866	-1.82368	-2.07631	-2.12618	-1.54153
ZmAffx.1201.1.A1_at	---	Zm.30322	-1.82236	1.24263	1.01598	-1.39889
Zm.6984.6.A1_a_at	Hypothetical protein LOC100193571	Zm.72560	-1.81986	1.4013	-1.11072	-1.04319
ZmAffx.1426.1.S1_at	---	---	-1.81883	1.08107	-1.63225	-1.37844
Zm.6158.1.S1_at	Hypothetical protein LOC100279569	Zm.6158	-1.81786	1.57167	1.24527	-1.23592
Zm.298.2.A1_at	dxr protein	Zm.298	-1.8177	1.30829	-1.10486	-1.00093
Zm.18726.1.A1_at	hypothetical protein LOC100272741	Zm.18726	-1.81746	1.30066	-1.00631	1.01271
Zm.1050.1.S1_at	hypothetical protein LOC100217049	Zm.1050	-1.81693	1.089	-1.70664	1.33066
Zm.1396.1.A1_at	hypothetical protein LOC100278993	Zm.1396	-1.81572	-1.24968	-2.13126	-1.07296
Zm.13397.1.A1_at	Hypothetical protein LOC100193697	Zm.13397	-1.81458	2.49481	1.04608	1.07807
ZmAffx.1500.1.S1_at	---	---	-1.81006	1.55521	-1.00213	1.19321
Zm.8778.1.A1_at	hypothetical protein LOC100191790	Zm.92886	-1.80952	1.0607	-1.3087	-1.01932
Zm.2716.1.S1_at	Hypothetical protein LOC100273585	Zm.85530	-1.80947	1.53342	1.00473	1.06585
Zm.12977.2.S1_at	Hypothetical protein LOC100193319	Zm.138128	-1.80929	1.73582	1.15205	-1.22866
Zm.12481.1.S1_at	---	Zm.122646	-1.80708	1.90861	1.07144	-1.16462
Zm.6128.1.A1_at	Hypothetical protein LOC100193503	Zm.74507	-1.80622	1.67748	-1.04124	-1.3125
Zm.13267.1.S1_at	Hypothetical protein LOC100279960	Zm.98156	-1.80537	1.67663	-1.02353	1.07362
Zm.11741.1.S1_at	---	Zm.11741	-1.80474	1.02136	-1.43309	-1.20819
ZmAffx.767.1.S1_at	Hypothetical protein LOC100273842	Zm.25610	-1.80422	1.65944	1.0717	1.30348
Zm.10169.1.S1_at	Flower-specific gamma-thionin	Zm.87315	-1.8042	1.59017	-1.13789	-1.04654
ZmAffx.61.1.S1_at	Phosphoglycerate mutase family protein	Zm.31854	-1.8024	1.22108	1.08467	-1.04912
Zm.5787.2.A1_at	Hypothetical protein LOC100273050	Zm.136978	-1.80171	1.52541	-1.008	1.04181
Zm.14518.1.A1_at	pyruvate decarboxylase	Zm.14518	-1.80046	1.37427	-1.12336	-1.11707
Zm.16593.9.S1_x_at	Hypothetical protein LOC100192949	Zm.82214	-1.79564	2.31692	1.13069	1.27726
ZmAffx.70.1.S1_at	---	Zm.23420	-1.79196	1.92658	-1.06606	1.0168
Zm.2565.1.A1_at	Protein binding protein	Zm.2565	-1.7911	1.85813	1.00706	1.1667
Zm.9837.1.A1_at	Hypothetical protein LOC100275581	Zm.119222	-1.78727	1.14076	-1.32297	-1.02253
Zm.14798.2.A1_at	Hypothetical protein LOC100279052	Zm.123300	-1.78674	1.26066	-1.5058	1.38503
Zm.14302.2.S1_at	Proteasome subunit alpha type 3	Zm.14302	-1.78544	1.30951	1.10358	-1.45645
ZmAffx.585.1.S1_at	---	Zm.23618	-1.7848	1.20918	-1.06213	-1.02734
Zm.856.2.S1_at	Nucleolar histone deacetylase HD2-p39	Zm.856	-1.78271	2.19183	1.16075	1.0152
Zm.16958.3.S1_a_at	Hypothetical protein LOC100274227	Zm.82374	-1.78197	2.22804	1.02256	1.20551
Zm.3384.1.A1_a_at	subtilisin-chymotrypsin inhibitor CI-1B /// subtilisin-chymotrypsin inhibitor CI	Zm.121792	-1.7807	-1.34931	-2.89974	-1.12754
Zm.9252.1.A1_at	hypothetical protein LOC100217285	Zm.9252	-1.78041	1.08278	1.01888	-1.15176
Zm.8361.1.A1_at	---	Zm.73177	-1.77992	1.46043	-1.07431	1.09801
Zm.6698.1.S1_at	Periodic tryptophan protein 1	Zm.6698	-1.77923	1.68051	1.17154	-1.32171
Zm.19027.1.A1_at	hypothetical protein LOC100274392	Zm.25119	-1.77899	1.16264	-1.49828	1.22908
Zm.17187.1.A1_at	hypothetical protein LOC100279743	Zm.80602	-1.77869	1.38173	1.11215	-1.16224
Zm.5383.1.A1_at	hypothetical protein LOC100272800	Zm.5383	-1.77735	1.06326	-1.75999	1.14688
ZmAffx.1509.1.S1_at	---	---	-1.77644	1.54781	-1.61995	1.41603
ZmAffx.758.1.S1_at	Hypothetical protein LOC100273671	Zm.118636	-1.7735	1.63934	-1.00341	1.19377
Zm.8795.1.A1_a_at	---	Zm.82395	-1.77302	2.01283	-1.28046	2.10495
Zm.14073.1.A1_at	60S ribosomal protein L28	Zm.93706	-1.77167	1.77177	-1.14979	1.18394
Zm.16907.1.S1_at	---	Zm.94091	-1.7694	-1.32512	-2.20958	-1.51888
Zm.15911.1.S1_at	Interferon-related developmental regulator 2	Zm.15911	-1.76818	1.6872	1.16931	-1.29475
Zm.13808.2.A1_a_at	Hypothetical protein LOC100279847	Zm.67240	-1.76815	1.59536	-1.07225	1.22459
Zm.19213.1.S1_at	hypothetical protein LOC100192615	Zm.19213	-1.76795	-1.26827	-1.61552	-1.04025
ZmAffx.163.1.S1_at	Pyrimidine-specific ribonucleoside hydrolase rihB	Zm.97103	-1.76569	1.51079	-1.0208	-1.01448
ZmAffx.937.1.S1_at	---	---	-1.76548	1.45834	-1.00708	1.03457
Zm.901.1.S1_at	---	Zm.94144	-1.76466	-1.82245	-1.41699	-1.21883
ZmAffx.530.2.S1_at	Hypothetical protein LOC100273219	Zm.83236	-1.76462	1.9457	1.00607	1.32426
Zm.194.1.S1_at	embryo surrounding region2 /// hypothetical protein LOC100275090	Zm.103587	-1.76073	1.4002	-1.1765	-1.0179
Zm.18467.1.A1_at	---	Zm.82675	-1.76036	1.5064	1.25213	-1.17682
Zm.12892.1.S1_at	hypothetical protein LOC100273694	Zm.86783	-1.75971	1.22278	-1.42478	1.40399
Zm.7621.2.S1_at	Hypothetical protein LOC100193790	Zm.80617	-1.75837	1.2345	1.13785	-1.67315
Zm.3657.1.A1_at	---	Zm.16581	-1.75397	1.22787	-1.05317	-1.25449
Zm.18471.1.S1_at	Thiol oxidoreductase	Zm.18471	-1.75367	1.41555	-1.15016	1.01098
Zm.90.1.A1_a_at	---	Zm.67282	-1.75324	1.14745	-1.55077	1.1944
Zm.6681.1.A1_at	wound induced protein	Zm.82526	-1.75322	1.03121	-1.09842	-1.18068
ZmAffx.473.1.S1_at	Starch synthase IIIb-2 precursor	Zm.81007	-1.75179	1.12401	-1.15017	-1.22643
Zm.12345.2.S1_at	---	---	-1.75011	1.66148	-1.01646	1.01694
Zm.5995.2.A1_at	---	Zm.5995	-1.74774	1.31181	1.16192	-1.02315
Zm.8232.1.A1_at	hypothetical protein LOC100191804	Zm.18028	-1.74317	-1.19428	-1.54372	1.05503
Zm.12269.2.S1_at	Hypothetical protein LOC100193070	Zm.12269	-1.74201	-1.00991	1.04808	1.05712
Zm.6009.1.A1_at	hypothetical protein LOC100274708	Zm.73801	-1.74032	1.4481	-1.24475	-1.09506
Zm.4903.1.S1_at	hypothetical protein LOC100273473	Zm.4903	-1.74018	1.74018	-1.10743	1.55335
Zm.2547.1.A1_at	EREBP-4 like protein	Zm.2547	-1.73884	1.15297	-1.99717	2.15848
ZmAffx.548.1.S1_at	2-C-methyl-D-erythritol 2,4-cyclodiphosphate synthase	Zm.24128	-1.73807	1.53912	1.14847	-1.28159
Zm.13685.1.A1_at	hypothetical protein LOC100278020	Zm.66977	-1.73794	1.50484	-1.06891	1.37732
Zm.13870.2.A1_at	R2R3MYB-domain protein	Zm.13870	-1.73741	1.26233	-1.05926	-1.40727
Zm.7144.1.S1_at	Chalcone isomerase 3	Zm.7144	-1.73659	1.40526	-1.08384	-1.02834
ZmAffx.42.1.S1_at	---	Zm.26484	-1.73575	1.45954	-1.11742	-1.02633
Zm.17167.2.S1_at	Hypothetical protein LOC100276673	Zm.17167	-1.73562	1.43043	-1.23161	1.29845
Zm.1219.1.S1_at	lactoylglutathione lyase	Zm.81126	-1.73507	1.28818	-1.4615	1.03684
Zm.34.2.S1_at	Nuclear cap-binding protein subunit 2	Zm.86908	-1.7332	1.36709	-1.10686	1.09463
Zm.15205.1.A1_at	---	Zm.15205	-1.73318	1.20392	1.08218	-1.24393
Zm.10700.1.S1_at	hypothetical protein LOC100276306	Zm.66799	-1.73161	-1.63092	-1.73483	-1.68257
Zm.14137.2.S1_at	hypothetical protein LOC100193311	Zm.73712	-1.73135	1.44	1.08737	1.0377
Zm.6063.2.S1_at	Vacuolar proton pump homolog1	Zm.20003	-1.73119	1.36167	1.0649	-1.35833
ZmAffx.1536.1.S1_at	---	---	-1.72845	1.39457	-1.0623	-1.18409
Zm.6759.1.A1_at	peptide transporter PTR2	Zm.6759	-1.72405	1.58508	1.04464	1.18123
ZmAffx.1317.1.S1_at	---	---	-1.7228	1.45348	-1.06908	-1.07786
Zm.17497.1.A1_at	hypothetical protein LOC100273930	Zm.17497	-1.72268	1.31104	-1.23466	-1.17631
Zm.9415.1.A1_at	---	Zm.9415	-1.72172	1.31128	-1.17025	1.36818
Zm.7721.1.A1_at	---	Zm.7721	-1.72111	1.53215	-1.10966	1.00602
Zm.7934.1.S1_at	hypothetical protein LOC100194349	Zm.7934	-1.71905	1.10159	-1.53353	1.06722
Zm.15825.1.S1_at	glucan endo-1,3-beta-glucosidase A6	Zm.84707	-1.71861	1.3694	-1.11043	-1.25135
Zm.4882.1.S1_at	hypothetical protein LOC100193470 /// hypothetical protein LOC100273280 /// yabb	Zm.138171	-1.71767	1.19154	-1.35101	1.27745
Zm.14787.1.A1_at	hypothetical protein AY109550	---	-1.71765	1.21752	1.06666	1.16206
Zm.5985.2.S1_at	Hypothetical protein LOC100217272	Zm.5985	-1.71676	1.49224	1.02476	-1.22676
Zm.11530.1.A1_at	Hypothetical protein LOC100216571	Zm.27761	-1.71623	1.33739	-1.0163	-1.05513
Zm.3303.1.A1_x_at	lipoxygenase	Zm.78368	-1.71598	1.49924	-1.5402	1.40583
Zm.13557.1.S1_at	Hypothetical protein LOC100274131	Zm.13557	-1.7143	1.27381	-1.00876	-1.15586
Zm.2321.2.S1_at	Hypothetical protein LOC100274569	Zm.103797	-1.71273	1.3119	-1.21162	1.1389
Zm.13906.1.A1_x_at	R2R3MYB-domain protein	Zm.13906	-1.71089	1.20505	1.03006	-1.06493
Zm.19220.1.S1_at	hypothetical protein LOC100191564	Zm.19220	-1.70931	1.07697	-1.11935	-1.26871
Zm.17801.1.S1_at	---	Zm.17801	-1.70881	1.33767	-1.62187	1.54032
Zm.14069.2.A1_at	---	---	-1.70595	1.43316	1.01041	1.0835
Zm.8062.1.A1_at	BHLH transcription factor	Zm.94621	-1.70567	1.00589	-1.00036	-1.33017
Zm.2813.1.A1_at	---	Zm.2813	-1.70312	1.23276	-1.48603	1.67967
Zm.16206.1.S1_at	HMG-like nucleosome/chromatin assembly factor D	Zm.30186	-1.70276	1.46258	-1.09584	1.00855
Zm.18805.1.A1_at	indole-3-acetate beta-glucosyltransferase	Zm.85357	-1.70096	-1.03817	-1.48001	1.06167
Zm.5083.2.S1_at	DnaJ protein	Zm.5083	-1.70007	1.66932	1.00007	1.18747
Zm.819.1.S1_at	Cp protein	Zm.83335	-1.69987	1.29249	-1.02134	-1.1363
Zm.400.2.S1_at	Pyruvate dehydrogenase (lipoamide) kinase1	Zm.103365	-1.69856	1.45761	1.10467	-1.15234
Zm.13256.1.A1_at	RNA polymerase sigma factor 2	Zm.13256	-1.698	1.52408	-1.07683	1.03308
Zm.201.1.A1_at	class I acidic chitinase	Zm.201	-1.69774	1.02639	-1.23422	-1.1382
Zm.5646.3.S1_at	Vesicle-associated membrane protein 725	Zm.94743	-1.69738	1.84967	1.03183	-1.04468
Zm.15871.2.S1_at	Hypothetical protein LOC100216742	Zm.119706	-1.69541	1.27466	1.04126	1.06055
Zm.17021.1.S1_at	hypothetical protein LOC100272363	Zm.17021	-1.69439	-1.14825	-8.76152	5.25678
Zm.1079.4.S1_x_at	Carbonic anhydrase	Zm.93944	-1.69337	1.2119	-1.05728	-1.20223
Zm.6155.1.S1_at	Hypothetical protein LOC100273594	Zm.85299	-1.69293	1.29379	-1.11077	-1.26319
Zm.1299.1.S1_at	Uncharacterized enzyme involved in pigment biosynthesis	Zm.19786	-1.69178	1.31137	-1.01897	1.02105
Zm.16066.2.S1_at	---	Zm.16066	-1.69112	1.34809	1.0193	-1.1298
ZmAffx.72.1.S1_at	---	Zm.82217	-1.68976	1.72366	-1.02052	-1.10743
Zm.2042.2.S1_at	Protein arginine N-methyltransferase 1	Zm.2042	-1.68961	1.66474	-1.00049	1.09194
Zm.17459.1.S1_at	Serine/threonine-protein kinase Eg2-like	Zm.118185	-1.68918	1.25173	1.04826	-1.37759
Zm.127.3.S1_at	Octopine synthase binding factor1	Zm.127	-1.68802	1.59856	-1.22585	1.19714
ZmAffx.1441.1.S1_at	---	---	-1.6876	1.27125	-1.39214	-1.21769
Zm.5658.1.A1_at	---	Zm.5658	-1.68735	1.25652	-1.14061	1.08659
ZmAffx.1131.1.A1_at	---	Zm.25462	-1.68626	1.47192	-1.09515	1.09515
Zm.7705.1.S1_at	Hypothetical protein LOC100279320	Zm.7705	-1.68592	1.34939	1.17888	-1.63781
Zm.17838.1.S1_at	phytosulfokine precursor protein containing protein	Zm.139064	-1.68492	1.18044	-1.38525	1.14578
ZmAffx.782.1.S1_at	Hypothetical protein LOC100276564	Zm.29371	-1.6844	1.20817	-1.11268	-1.01463
Zm.341.2.S1_at	---	Zm.341	-1.6836	1.47812	-1.20065	1.05732
Zm.10463.1.S1_at	---	Zm.10463	-1.68241	1.48104	1.17797	-1.31989
ZmAffx.771.1.S1_at	---	Zm.26972	-1.68234	1.74293	-1.07296	1.00785
Zm.9613.1.A1_at	---	Zm.139040	-1.68229	1.52379	-1.2169	1.23299
Zm.18076.1.S1_at	pyrrolidone carboxyl peptidase	Zm.86077	-1.68188	-1.54327	-1.22011	-1.70105
Zm.1079.4.S1_at	Carbonic anhydrase	Zm.93944	-1.68167	1.25589	-1.08662	-1.06362
Zm.1444.2.A1_x_at	---	Zm.97761	-1.68066	4.07839	1.36734	2.4372
Zm.16593.10.A1_a_at	Signal peptidase complex subunit 3	Zm.102044	-1.6796	1.94257	1.06165	1.00785
Zm.12149.1.A1_at	extensin	Zm.12149	-1.67953	-2.27608	-1.12377	-2.99973
Zm.5542.1.S1_at	Hypothetical protein LOC100193112	Zm.5542	-1.67906	1.35681	-1.03695	1.00801
Zm.787.1.A1_at	---	Zm.787	-1.67859	1	-1.2643	-1.11724
Zm.11991.1.A1_at	---	Zm.34640	-1.67823	-1.20189	-1.13234	-1.37113
Zm.13646.1.A1_at	Thiol-disulphide oxidoreductase DCC	Zm.66927	-1.6774	1.22691	-1.14758	-1.52962
Zm.7073.2.A1_at	LHY protein	Zm.94309	-1.67725	1.36587	-1.07121	-1.05202
Zm.4810.1.S1_at	---	Zm.4810	-1.67689	1.68101	1.08206	1.10537
ZmAffx.58.1.S1_at	---	Zm.24395	-1.67554	2.14924	-1.04559	1.08424
Zm.8085.1.A1_at	Aspartic proteinase nepenthesin-2	Zm.84763	-1.67484	1.28773	1.07233	-1.13783
Zm.3600.2.A1_at	6-phosphofructokinase	Zm.3600	-1.67426	1.27616	1.09683	1.14625
Zm.6569.5.A1_at	---	Zm.94009	-1.67416	1.28625	1.11203	-1.16183
Zm.2469.1.A1_at	novel plant SNARE 11	Zm.82524	-1.67377	1.46667	-1.2214	1.36817
Zm.7010.3.S1_at	Nucleolar protein Nop56	Zm.89817	-1.67315	1.78792	-1.0752	1.04797
Zm.12093.1.A1_at	---	Zm.67137	-1.67276	1.30974	-1.19637	-1.22721
Zm.3560.1.S1_at	NADP-dependent oxidoreductase P1	Zm.3560	-1.66939	1.36103	-1.26186	1.13174
Zm.2681.1.A1_at	---	Zm.2681	-1.66883	-1.08292	-1.04268	-1.15119
Zm.17525.1.S1_at	sucrose transport protein 4	Zm.98112	-1.66772	1.08264	-1.63715	1.39277
Zm.13729.1.S1_at	anti-silencing protein 1	Zm.123963	-1.66725	-1.07582	-1.2063	-1.11057
Zm.8100.2.A1_at	Postsynaptic protein CRIPT	Zm.87223	-1.66644	1.46583	1.05382	-1.20353
Zm.9183.1.A1_at	---	Zm.9183	-1.66505	1.2201	-1.51868	1.20574
Zm.16123.1.S1_at	---	Zm.32899	-1.66431	1.13493	-1.35366	1.02976
ZmAffx.735.1.S1_at	Hypothetical protein LOC100193197	Zm.138081	-1.66421	1.846	-1.2156	1.27117
Zm.5741.2.A1_at	Hypothetical protein LOC100191775	Zm.118767	-1.66387	1.099	-1.22273	-1.08226
Zm.5592.1.A1_at	---	Zm.74928	-1.66372	1.14946	1.0221	-1.15678
ZmAffx.281.1.A1_at	---	---	-1.66248	1.22639	1.10662	-1.23671
Zm.18111.1.S1_at	peroxidase 17	Zm.83413	-1.66223	1.94644	-1.38872	2.28457
ZmAffx.916.1.A1_at	---	Zm.22223	-1.66175	1.61029	-1.03988	-1.01588
Zm.1319.1.S1_at	---	Zm.1319	-1.66098	-1.56225	-1.34246	-1.41299
Zm.6946.2.A1_at	Hypothetical protein LOC100191975	Zm.87021	-1.66016	1.19427	1.02504	-1.31718
Zm.17818.1.A1_at	Hypothetical protein LOC100276761	Zm.17818	-1.65778	-1.13776	-1.11378	-1.51199
Zm.14617.1.A1_at	Hypothetical protein LOC100191188	Zm.94883	-1.65678	1.10056	-1.13951	1.03464
Zm.7691.1.A1_at	hypothetical protein LOC100273759	Zm.118546	-1.65655	1.08396	-1.49595	1.2164
ZmAffx.829.1.A1_at	---	Zm.103731	-1.65642	1.40856	-1.00434	1.102
Zm.3132.1.S1_at	Hypothetical protein LOC100273996	Zm.3132	-1.65598	1.40041	1.03671	-1.10378
ZmAffx.448.1.S1_at	Hexokinase	Zm.5206	-1.65595	1.68013	1.21892	1.06301
Zm.11255.1.A1_at	Hypothetical protein LOC100217136	Zm.66857	-1.65572	1.24158	-1.19748	-1.03272
Zm.2707.1.S1_at	---	Zm.2707 /// Zm.98559	-1.65526	1.52165	-1.88268	1.02094
ZmAffx.1129.1.S1_at	---	Zm.22323	-1.65451	1.43061	-1.02802	1.02022
ZmAffx.763.1.S1_at	Hypothetical protein LOC100273638	Zm.94817	-1.65414	1.43352	1.19208	-1.16583
Zm.10809.1.S1_at	OB-fold nucleic acid binding domain containing protein	Zm.92708	-1.65373	1.65267	-1.04164	-1.16718
Zm.6578.1.A1_at	hypothetical protein LOC100280400	Zm.6578	-1.65329	1.69629	-1.70162	2.14721
ZmAffx.962.1.S1_at	Hypothetical protein LOC100275523	Zm.23746	-1.65298	1.57265	1.01442	-1.19667
Zm.3186.1.A1_at	---	Zm.3186	-1.65284	1.48225	-1.21628	1.0501
Zm.8601.1.A1_at	---	Zm.139930	-1.65219	1.24582	-1.15755	-1.00827
Zm.11652.1.A1_at	hypothetical protein LOC100194255	Zm.83702	-1.65204	1.58795	-1.3894	1.38138
Zm.11322.1.S1_at	hypothetical protein LOC100216791	Zm.118676	-1.65189	-1.35361	-1.20076	-1.47271
ZmAffx.1135.1.S1_at	---	---	-1.64957	1.21022	-1.00578	-1.29557
Zm.8786.1.A1_at	---	Zm.8786	-1.64946	1.29395	-1.26752	1.11079
Zm.15632.1.S1_at	Hypothetical protein LOC100193404	Zm.86269	-1.649	-1.46016	-1.36143	-1.29076
Zm.14383.1.A1_at	---	Zm.14383	-1.64876	1.38862	-1.09563	-1.01588
Zm.9762.1.A1_at	hypothetical protein LOC100277958	Zm.9762	-1.64864	-1.31806	-1.93518	-1.04121
Zm.12794.1.S1_at	Protein kinase domain containing protein	Zm.12794	-1.64815	1.01562	-1.05286	-1.15862
ZmAffx.1435.1.S1_at	---	---	-1.64657	1.2171	-1.54557	1.01962
Zm.3137.1.S1_at	---	Zm.3137	-1.64579	1.58688	1.07319	1.11033
Zm.18873.1.A1_at	Programmed cell death protein 2	Zm.118691	-1.64558	1.95911	1	1.16525
Zm.15499.1.S1_at	---	Zm.94678	-1.64557	1.05222	-1.03012	-1.60313
Zm.12687.1.S1_x_at	auxin efflux carrier component 1c	Zm.12687	-1.64528	-1.37535	-1.21035	-1.38756
Zm.12244.2.S1_at	---	Zm.40113	-1.64305	1.7596	1.04644	1.03429
Zm.6906.1.A1_at	---	Zm.77978	-1.64301	1.45403	-1.12782	-1.00334
Zm.2245.3.A1_at	Hypothetical protein LOC100273285	Zm.84288	-1.64299	2.5185	1.00954	1.19181
Zm.843.1.S1_at	Lactoylglutathione lyase	Zm.65964	-1.64132	2.26863	1.23614	1.01557
Zm.1208.3.A1_a_at	Histone H4	Zm.23253	-1.64047	-1.0174	-1.30587	-1.04872
ZmAffx.998.1.S1_at	Hypothetical protein LOC100272887	Zm.25206	-1.64029	1.71189	-1.09572	1.14175
Zm.300.1.A1_at	polyamine oxidase1	Zm.300	-1.64017	2.66091	-1.45515	2.65111
Zm.5990.1.A1_at	Hypothetical protein LOC100279510	Zm.5990	-1.63826	1.16174	-1.01389	-1.25993
Zm.2319.2.S1_at	hypothetical protein LOC100272537	Zm.68713	-1.63798	1.2482	1.02907	1.03124
Zm.15680.1.A1_at	hypothetical protein LOC100277476	Zm.142551	-1.63755	1.1126	-1.1429	1.06869
ZmAffx.455.1.S1_at	Hypothetical protein LOC100194007	Zm.16733	-1.63674	1.2383	-1.11742	1.06079
Zm.4862.2.A1_at	Hypothetical protein LOC100273666	Zm.4862	-1.63663	1.47794	1.04359	1.00865
Zm.11441.1.S1_at	ethylene-responsive factor-like protein 1	Zm.11441	-1.63652	1.19364	-1.02255	-1.32052
Zm.4738.2.S1_at	---	Zm.122397	-1.63643	1.47473	-1.26866	1.14489
ZmAffx.432.1.S1_at	---	Zm.29034	-1.6363	1.31701	-1.16172	-1.23181
Zm.27.1.S1_at	Helminthosporium carbonum susceptibility1	Zm.27	-1.63583	-1.28768	-1.2995	-1.37269
Zm.8233.1.S1_a_at	Splicing factor, arginine/serine-rich 7	Zm.60870	-1.63505	1.34485	-1.18674	1.1632
Zm.10896.1.S1_at	---	Zm.83632	-1.63456	1.63396	1.03055	-1.16101
ZmAffx.941.1.S1_at	---	Zm.23251	-1.63341	-1.43664	-1.12666	-1.55561
Zm.17079.1.A1_at	AKIN gamma	Zm.17079	-1.63258	1.39022	-1.16387	1.27427
ZmAffx.171.1.S1_at	Hypothetical protein LOC100192595	Zm.19869	-1.63256	1.36608	1.04755	-1.10512
ZmAffx.78.1.S1_at	---	---	-1.63218	1.6878	-1.03405	1.09521
Zm.4471.2.S1_at	Pyruvate, orthophosphate dikinase1	Zm.19489 /// Zm.66789	-1.63182	1.08617	-1.33465	-1.40669
Zm.8784.1.A1_at	hypothetical protein LOC100278555	Zm.123794	-1.63007	1.23253	-1.44108	1.12709
Zm.5854.1.S1_at	m20 protein	Zm.5854	-1.62947	-1.47359	-1.93362	-1.42411
ZmAffx.211.1.A1_at	---	---	-1.62904	1.24053	-1.0973	-1.05915
Zm.6009.1.A1_x_at	hypothetical protein LOC100274708	Zm.73801	-1.62882	1.1132	-1.32424	-1.01122
Zm.12034.1.A1_at	hypothetical protein LOC100273559	Zm.12034	-1.62851	-1.40523	-1.40454	-1.31491
ZmAffx.1208.1.S1_at	---	Zm.29527	-1.62776	1.56419	1.0482	-1.01123
Zm.1115.1.S1_at	4F5 protein family protein	Zm.1115	-1.62736	1.13143	1.00893	-1.20417
Zm.1444.1.A1_at	ATPase inhibitor /// ATPase inhibitor	Zm.81376	-1.62715	2.15279	-1.10467	1.95574
Zm.9929.1.A1_at	---	Zm.9929	-1.62702	1.08037	-1.12056	-1.04329
Zm.4685.1.S1_at	---	Zm.4685	-1.62619	1.18988	1.08055	-1.12799
ZmAffx.161.1.S1_at	Hypothetical protein LOC100193378	Zm.25558	-1.62618	1.59564	1.18933	-1.27531
Zm.14798.2.A1_a_at	hypothetical protein LOC100275962	Zm.92379	-1.62501	1.15562	-1.6184	1.37175
Zm.3376.1.A1_at	hypothetical protein LOC100273263	Zm.95082	-1.62433	-1.25482	-1.56084	1.05249
Zm.9703.1.A1_at	hypothetical protein LOC100191161 /// hypothetical protein LOC100272965	Zm.139975	-1.62198	1.19967	-1.48424	1.11795
Zm.8328.1.A1_at	hypothetical protein LOC100276055 /// hypothetical protein LOC100277949	Zm.8328	-1.62159	1.42802	-1.43991	1.86746
Zm.11690.1.A1_at	---	Zm.11690	-1.62069	1.33418	-1.20192	1.71432
Zm.15761.1.S1_at	---	Zm.85695	-1.62047	1.35477	1.01929	-1.08051
Zm.6398.1.A1_at	transposon protein Mutator sub-class	Zm.138353	-1.62025	-1.34273	-1.84465	1.01435
Zm.12506.1.S1_at	Holiday junction resolvase, S1x1p, URI domain nuclease	Zm.12506	-1.61944	1.1955	1.08686	-1.1255
Zm.5372.1.S1_at	secondary cell wall-related glycosyltransferase family 8	Zm.5372	-1.61818	-1.18424	-1.10193	-1.15996
Zm.2894.1.A1_at	Serine/threonine-protein kinase SAPK8	Zm.2894	-1.61816	1.37608	-1.04564	1.08046
ZmAffx.1224.1.S1_at	---	---	-1.61779	1.75653	-1.98434	1.39806
Zm.13494.1.A1_at	---	Zm.13494	-1.61693	1.30663	1.11868	-1.22684
ZmAffx.955.1.S1_at	---	Zm.85159	-1.61652	1.255	1.04753	-1.12137
Zm.409.1.S1_at	cell wall invertase1	Zm.409	-1.61634	-1.1366	-1.31468	-1.1374
Zm.7126.2.S1_at	---	Zm.138190	-1.61607	1.48616	-1.36758	1.08526
Zm.17686.1.A1_at	---	Zm.17686	-1.61596	1.50553	-1.0809	1.23852
ZmAffx.887.1.S1_at	hypothetical protein LOC100276826	Zm.29310	-1.61475	1.24125	-1.01775	-1.1924
Zm.9034.1.A1_at	Bowman-Birk type trypsin inhibitor	Zm.82457	-1.61342	1.01017	-1.27937	1.08849
Zm.7001.1.A1_at	hypothetical protein LOC100273574	Zm.7001	-1.61246	1.14583	-1.5258	1.20486
Zm.9371.1.A1_x_at	hypothetical protein LOC100275410	Zm.9371	-1.61066	1.11227	-1.16523	1.04926
Zm.13112.1.S1_at	Hypothetical protein LOC100274709	Zm.13112	-1.61022	1.37634	1.02608	-1.21026
Zm.12634.3.S1_at	---	Zm.27577	-1.61018	1.80004	1.17637	-1.09279
Zm.2648.1.A1_at	hypothetical protein LOC100216957	Zm.85502	-1.6095	1.06072	-1.60648	1.78757
Zm.11710.1.A1_at	---	Zm.11710	-1.60862	1.1291	-1.01605	-1.07079
ZmAffx.1345.1.S1_s_at	---	---	-1.60783	1.21756	1.07172	-1.26886
Zm.3699.5.A1_at	---	Zm.87260	-1.60635	1.09242	1.15327	-1.22335
Zm.2157.3.S1_a_at	DNA binding protein	Zm.96942	-1.60621	-1.38676	-1.32499	-1.12205
Zm.16281.1.S1_at	Histone H3.2	Zm.29304	-1.60535	1.07363	-1.33448	-1.05963
Zm.7780.1.A1_at	hypothetical protein LOC100274595	Zm.96655	-1.60451	-2.5479	-2.10483	-2.15071
Zm.8626.1.A1_at	hypothetical protein LOC100274398	Zm.97421	-1.60406	-1.05247	-1.54082	1.0583
Zm.8578.1.A1_at	hypothetical protein LOC100275664	Zm.123070	-1.60295	1.40348	-1.0487	1.62927
ZmAffx.60.1.S1_at	Hypothetical protein LOC100278439	Zm.28997	-1.60144	1.19437	1.00139	-1.57839
Zm.6686.2.S1_at	---	---	-1.60136	1.26734	1.12845	-1.12226
Zm.17082.1.S1_at	---	Zm.17082	-1.60039	1.12423	1.5319	-1.86521
Zm.5048.4.A1_at	---	Zm.94925	-1.59994	1.25906	-1.09633	-1.13687
Zm.14501.4.A1_at	Hypothetical protein LOC100191411	Zm.78372	-1.59982	2.10825	1.04279	1.31097
ZmAffx.1024.1.A1_at	Protein binding protein	Zm.23783	-1.59829	1.29464	1.07178	-1.03673
Zm.1911.1.A1_a_at	hypothetical protein LOC100191691 /// hypothetical protein LOC100276993	Zm.130247	-1.59801	1.33152	-1.15645	-1.17494
ZmAffx.252.1.A1_at	---	Zm.24690	-1.59758	1.52292	1.03981	-1.02545
Zm.11881.1.A1_at	---	Zm.11881	-1.59742	1.39625	1.01924	-1.19269
Zm.3570.1.A1_at	---	Zm.3570	-1.59574	1.91436	1.69144	1.53656
ZmAffx.259.1.S1_s_at	Glycine-rich protein	Zm.67921	-1.59552	1.28646	-1.06641	-1.1907
Zm.1295.1.A1_at	hypothetical protein LOC100277498	Zm.122226	-1.59489	1.14661	-1.11382	1.03039
Zm.12082.2.A1_a_at	hypothetical protein LOC100278326	Zm.12082	-1.59457	1.05747	-1.10164	-1.27111
ZmAffx.741.1.S1_at	---	Zm.93323	-1.59371	1.36072	-1.08386	1.02132
Zm.12332.2.A1_at	Multidrug resistance associated protein 2	Zm.12332	-1.59345	1.47716	-1.30256	1.07678
Zm.5134.1.A1_at	hypothetical protein LOC100193507	Zm.5134	-1.59281	1.29645	-1.49627	1.30433
Zm.5018.2.S1_at	Hypothetical protein LOC100194303	Zm.81300	-1.59252	1.44885	1.21077	-1.29874
ZmAffx.1144.1.A1_at	Hypothetical protein LOC100193235	Zm.79596	-1.59187	1.394	-1.00781	-1.17294
Zm.17591.2.S1_at	Transmembrane 9 superfamily protein member 1	Zm.17591	-1.5908	1.37702	1.11882	-1.06584
ZmAffx.1183.1.A1_at	---	---	-1.59071	1.42935	1.01841	-1.3474
Zm.4124.1.A1_at	hypothetical protein LOC100273075	Zm.4124	-1.59032	1.1866	-1.30944	-1.05497
Zm.1495.1.A1_at	Asr protein	Zm.1495	-1.58976	-1.0921	-1.11649	-1.26712
Zm.8859.1.A1_at	Hypothetical protein LOC100193543	Zm.82441	-1.5897	-1.04543	-1.40139	-1.21902
Zm.12546.2.S1_a_at	---	---	-1.58908	1.33	-1.09295	-1.0103
ZmAffx.1189.1.A1_at	Hypothetical protein LOC100274447	Zm.27157	-1.58893	1.82915	-1.20614	1.25113
Zm.9413.1.A1_at	hypothetical protein LOC100216576	Zm.9413	-1.58801	-1.5785	-1.13167	-1.33488
Zm.704.1.S1_at	xyloglucan endotransglycosylase homolog1	Zm.94357	-1.58763	-3.25978	-1.08052	-4.79392
ZmAffx.203.1.S1_at	Hypothetical protein LOC100279843	Zm.26384	-1.58727	1.79318	1.14479	-1.15053
Zm.2503.1.A1_at	---	Zm.86970	-1.58615	1.25891	-1.18698	-1.04624
ZmAffx.1048.1.A1_at	---	Zm.3324	-1.58599	1.24813	1.1374	-1.10213
Zm.4743.1.S1_at	Sigma factor sigB regulation protein rsbQ	Zm.4743	-1.58514	1.10484	-1.06893	-1.06847
Zm.6196.2.S1_at	Hypothetical protein LOC100279988	Zm.23861	-1.58504	1.60118	1.06687	1.08696
Zm.6948.1.A1_at	serine/threonine-protein phosphatase PP1	Zm.94267	-1.58272	-1.19789	-1.53801	-1.00252
ZmAffx.38.1.A1_at	---	Zm.73963	-1.58199	1.07835	-1.54801	1.052
ZmAffx.679.1.A1_at	Hypothetical protein LOC100191777	Zm.75966	-1.58102	1.06006	1.01932	-1.1124
Zm.8470.1.S1_at	sucrose-phosphatase	Zm.8470	-1.57974	-1.60847	-1.31768	-1.39622
Zm.4024.1.A1_at	Hypothetical protein LOC100280158	Zm.119325	-1.57936	1.14114	-1.15578	-1.32483
Zm.13205.3.S1_at	---	Zm.13205	-1.57845	1.14761	1.03369	-1.24014
Zm.4096.2.S1_at	---	Zm.121975	-1.57845	1.20949	-1.04319	-1.14349
Zm.9142.1.A1_at	---	Zm.9142	-1.57821	1.01348	-1.11786	-1.19096
Zm.9797.1.A1_at	---	Zm.9797	-1.57684	1.17085	-1.27405	-1.03158
ZmAffx.182.1.S1_at	---	Zm.28937	-1.57632	1.33289	-1.26532	-1.01383
Zm.4120.1.A1_at	---	Zm.4120	-1.57595	1.40866	-1.13387	1.1215
Zm.2862.2.S1_at	Calnexin	Zm.138208	-1.57589	2.08393	1.07873	-1.00057
Zm.10457.1.A1_a_at	cyclin-like F-box	Zm.10457	-1.57485	1.00518	-1.2284	-1.15429
Zm.6684.4.S1_at	60S ribosomal protein L29	Zm.74963	-1.57257	2.20421	1.05688	1.3298
ZmAffx.38.1.S1_at	---	Zm.73963	-1.5724	1.35758	-1.704	1.07458
Zm.5581.1.S1_at	rough sheath2	Zm.5581	-1.572	1.28323	1.2538	-1.14293
Zm.14579.1.S1_at	---	Zm.94145	-1.57161	1.03911	-1.26401	-1.0228
Zm.7685.1.A1_x_at	hypothetical protein LOC100278578	Zm.123060	-1.57057	1.00581	1.01729	-1.03631
Zm.19153.1.A1_at	hypothetical protein LOC100193474	Zm.119324	-1.5702	-1.4968	-1.57084	-1.24406
ZmAffx.1507.1.S1_at	---	---	-1.5698	1.22568	-1.66799	1.12967
Zm.4619.1.A1_at	Hypothetical protein LOC100273548	Zm.94850	-1.56959	1.66032	1.00653	1.00311
Zm.5851.13.S1_a_at	hypothetical protein LOC100274074	Zm.67097	-1.56946	1.82881	-1.01759	1.74078
Zm.17294.1.S1_at	Aldehyde dehydrogenase, dimeric NADP-preferring	Zm.94475	-1.5694	1.37859	1.01766	-1.1308
Zm.6130.2.A1_at	---	Zm.117988	-1.56772	1.32195	1.02133	1.11008
Zm.5851.13.A1_at	Hypothetical protein LOC100274074	Zm.67097	-1.56763	1.20599	-1.04246	1.04952
Zm.19362.1.A1_at	hypothetical protein LOC100274997	Zm.139280	-1.56734	1.54007	1.04809	1.04593
ZmAffx.977.1.S1_at	---	Zm.20657	-1.56631	1.27351	1.2441	-1.07639
Zm.13658.1.A1_at	hypothetical protein LOC100193262	Zm.13658	-1.56538	1.03321	1.22876	-1.2294
Zm.8147.1.A1_s_at	hypothetical protein LOC100273624	Zm.17633	-1.56439	1.48618	-1.20586	1.64199
Zm.13239.2.A1_at	hypothetical protein LOC100274453	Zm.92271	-1.56388	-1.07503	-1.38337	1.01005
Zm.3347.1.A1_at	Cystatin-like	Zm.3347	-1.56357	1.18477	-1.01933	-1.05569
AFFX-r2-Bs-thr-M_s_at	---	---	-1.56257	1.2174	-1.06826	-1.23964
ZmAffx.59.1.A1_at	---	Zm.33331	-1.56252	-1.08406	-1.38799	-1.14563
Zm.7405.1.A1_at	Hypothetical protein LOC100279281	Zm.7405	-1.56223	1.06683	-1.52338	1.23788
Zm.15732.3.S1_a_at	Hypothetical protein LOC100280046	Zm.85037	-1.56192	1.45075	1.01451	-1.05738
Zm.4423.1.A1_at	hypothetical protein LOC100191726	Zm.4423	-1.56113	-1.15869	-1.16706	-1.43935
Zm.18511.1.S1_at	zinc transporter 4	Zm.85420	-1.56014	5.13393	2.25983	2.31694
Zm.6173.1.A1_at	IDP22 protein	---	-1.55981	1.35679	1.05397	-1.16606
Zm.14576.2.A1_at	Nodulin-like protein	Zm.96645	-1.5597	1.25991	-1.14734	1.02264
Zm.15852.2.A1_at	Hypothetical protein LOC100193543	Zm.82441	-1.55948	1.46801	-1.07987	-1.10571
Zm.2853.1.A1_at	hypothetical protein LOC100274141	Zm.67017	-1.55907	-1.02673	-1.21388	-1.00854
Zm.4900.2.A1_at	Hypothetical protein LOC100191441	Zm.118458	-1.55855	1.29061	-1.14166	1.0425
Zm.9004.1.A1_at	Hypothetical protein LOC100194029	Zm.94225	-1.55762	1.18978	1.06596	-1.39118
Zm.6228.1.A1_at	---	Zm.122304	-1.55685	1.11147	-1.11598	1.13881
ZmAffx.1011.1.A1_at	---	Zm.4071	-1.55665	1.37887	-1.02485	-1.19627
ZmAffx.1326.1.S1_at	---	---	-1.55593	1.39351	-1.4458	1.36161
ZmAffx.469.1.S1_at	---	Zm.26860	-1.55494	1.27725	1.4967	-1.39233
Zm.6905.4.S1_a_at	Histone H1-like protein	Zm.6905	-1.55388	1.29298	-1.03373	-1.07194
Zm.10820.1.A1_at	---	Zm.10820	-1.55336	1.14545	1	1.02483
Zm.5871.1.A1_at	SAUR36 - auxin-responsive SAUR family member	Zm.5871	-1.55259	1.22146	-1.03233	-1.21819
ZmAffx.74.1.S1_at	Hypothetical protein LOC100193550	Zm.23717	-1.55255	1.50429	1.16495	-1.23799
Zm.13642.1.A1_at	---	Zm.66924	-1.55193	1.36176	1.05423	-1.01172
Zm.13412.2.S1_at	1-(5-phosphoribosyl)-5-[(5-phosphoribosylamino)methylideneamino]imi dazole-4-car	Zm.119091	-1.55116	1.33067	-1.34656	-1.06956
Zm.15333.1.S1_at	hypothetical protein LOC100216740	Zm.15333	-1.55097	1.03086	1.059	-1.27896
Zm.14040.1.A1_at	C-4 methylsterol oxidase	Zm.14040	-1.55093	-1.18659	-1.68271	1.18863
Zm.9667.1.A1_at	transcription factor MYB42	Zm.97290	-1.55053	-1.18897	-1.01253	-1.45496
Zm.1271.1.S1_s_at	Zinc finger, C3HC4 type family protein	Zm.94927	-1.55038	1.14013	-1.07201	-1.44932
Zm.6137.2.A1_at	Serine palmitoyltransferase 1	Zm.117857	-1.54927	1.77847	1.00769	1.01677
Zm.4475.1.S1_a_at	hypothetical protein LOC100272240 /// thioredoxin H-type 5 /// 60S acidic riboso	Zm.68107	-1.54918	-1.17253	-1.57661	1.39292
Zm.16173.1.A1_s_at	hypothetical protein LOC100192560	Zm.29453	-1.54906	1.23484	-1.44291	1.08756
ZmAffx.543.1.S1_at	Protein binding protein	Zm.25146	-1.54724	1.26812	-1.0249	1.02382
Zm.2007.1.A1_at	---	Zm.2007	-1.54594	1.50878	-1.02597	-1.08547
Zm.2860.2.S1_at	Hypothetical protein LOC100192742	Zm.118664	-1.54526	1.2396	1.20385	-1.33331
Zm.13869.1.S1_x_at	R2R3MYB-domain protein	Zm.13869	-1.54492	1.09994	-1.1141	-1.17784
ZmAffx.1077.1.A1_at	hypothetical protein LOC100274739	Zm.30046	-1.54471	1.18842	-1.18525	-1.30812
Zm.12876.1.S1_at	24-methylenesterol C-methyltransferase 2	Zm.67956	-1.54427	-1.02542	-1.39947	1.10115
Zm.17338.4.S1_at	Hypothetical protein LOC100193489	Zm.95313	-1.54364	1.25464	-1.06895	-1.03287
Zm.2157.6.S1_x_at	hypothetical protein LOC100193584 /// hypothetical protein LOC100194217 /// glyc	Zm.68866	-1.54298	1.4493	-1.12289	1.47344
ZmAffx.1046.1.A1_at	---	Zm.21655	-1.54217	1.2155	-1.14207	-1.14512
Zm.2459.1.S1_at	hypothetical protein LOC100274521	Zm.117886	-1.54195	-1.22028	-1.34973	-1.27972
Zm.14041.1.S1_at	---	Zm.67265	-1.54171	-1.00244	-1.08924	-1.1518
Zm.5941.1.A1_at	---	Zm.73177	-1.54032	1.44157	-1.11138	1.00158
Zm.12196.1.A1_at	hypothetical protein LOC100276560	Zm.138192	-1.53962	1.41673	-1.29787	1.57914
ZmAffx.718.1.S1_at	---	---	-1.53959	2.11914	-1.20342	1.15345
Zm.11769.1.A1_at	hypothetical protein LOC100275246	Zm.11769	-1.53935	1.03461	-1.06877	-1.10429
Zm.5040.1.S1_at	hemoglobin-like protein HbO	Zm.67219	-1.53904	1.22008	-1.19195	1.2297
Zm.16461.1.A1_at	ATP-binding protein	Zm.16461	-1.53892	1.3938	1.04973	-1.13002
Zm.2978.1.A1_at	---	---	-1.53872	1.14612	-1.15001	-1.07639
Zm.17302.1.A1_at	Hypothetical protein LOC100278735	Zm.125399	-1.53864	-1.27946	-1.32502	-1.27852
Zm.10170.2.S1_at	Hypothetical protein LOC100194222	Zm.118238	-1.538	1.20116	-1.07727	-1.06687
Zm.5655.2.S1_at	Hypothetical protein LOC100272896	Zm.5655	-1.53713	1.3597	1.0938	-1.17196
ZmAffx.920.1.A1_at	---	Zm.24408	-1.53698	1.37577	-1.01656	-1.43432
Zm.3134.2.S1_at	aldehyde dehydrogenase 3B1	Zm.3134	-1.53693	1.05333	1.05103	-1.25342
Zm.1249.1.S1_at	hypothetical protein LOC100279729	Zm.1249	-1.53664	1.11477	1.03478	-1.15689
Zm.17869.1.S1_at	---	Zm.17869	-1.53662	1.29927	1.04608	-1.50945
ZmAffx.1412.1.S1_at	---	---	-1.53636	1.50141	1.04497	1.04139
Zm.3444.1.A1_at	---	Zm.94539	-1.53565	1.16824	1.03359	-1.099
Zm.12696.1.S1_at	hypothetical protein LOC100272660	Zm.118889	-1.53513	-1.192	-1.10876	-1.55353
Zm.2376.2.S1_x_at	Physical impedance induced protein	Zm.2376	-1.53508	-1.00089	-1.03981	-1.23144
ZmAffx.624.1.S1_at	---	---	-1.53425	1.12172	-1.03612	-1.15205
Zm.16829.1.A1_at	hypothetical protein LOC100280413	Zm.94274	-1.5338	1.29751	-1.13831	1.22573
Zm.9911.1.A1_at	---	Zm.82428	-1.53268	1.12133	-1.14503	-1.02066
ZmAffx.1119.1.S1_at	Hypothetical protein LOC100272789	Zm.96134	-1.53268	1.35104	-1.06043	-1.15789
Zm.5417.1.A1_at	hypothetical protein LOC100193358	Zm.84864	-1.53247	1.53746	1.15493	-1.15488
Zm.14963.1.S1_at	---	Zm.48610	-1.53243	1.01816	-1.15886	-1.15305
Zm.8095.2.S1_at	Hypothetical protein LOC100216820	Zm.96027	-1.53242	1.50997	-1.02514	1.43756
Zm.9907.1.A1_at	Hypothetical protein LOC100276646	Zm.9907	-1.53124	1.71143	1.08871	-1.13482
Zm.6357.2.A1_at	hypothetical protein LOC100194201	Zm.13456	-1.53113	-1.87677	1.2588	-2.89964
Zm.655.1.A1_at	Glk1 protein	Zm.655	-1.53098	-1.445	-1.50765	-1.29162
Zm.14057.2.A1_at	---	Zm.86170	-1.53034	1.22039	-1.26804	-1.06333
ZmAffx.1072.1.S1_at	---	Zm.27135	-1.53029	1.14734	-1.01842	-1.56104
Zm.1783.1.A1_at	Protein binding protein	Zm.95099	-1.52972	1.08148	-1.0668	-1.28527
ZmAffx.474.1.S1_at	U3 small nucleolar RNA-associated protein 11	Zm.82484	-1.52942	1.74788	-1.06814	1.14698
ZmAffx.568.1.S1_at	---	---	-1.52934	1.49769	-1.0682	1.05987
Zm.2626.1.S1_at	Hypothetical protein LOC100193977	Zm.118465	-1.52923	1.55639	1.01153	1.02977
ZmAffx.423.1.S1_at	---	---	-1.52812	1.2451	-1.13797	1.06638
Zm.14498.1.A1_at	alpha expansin2	Zm.11756	-1.5277	1.02584	1.08785	-1.15837
Zm.10621.1.A1_at	carboxyl-terminal proteinase	Zm.10621	-1.52769	1.04275	-1.03871	-1.1793
ZmAffx.965.1.S1_at	---	Zm.85335	-1.52727	1.07109	-1.26596	-1.13659
Zm.6166.3.S1_at	Hypothetical protein LOC100193965	Zm.6166	-1.52725	1.50773	-1.02929	-1.13255
Zm.18531.1.A1_at	hypothetical protein LOC100192889	Zm.29177	-1.52677	-1.2524	-1.10553	-1.46678
Zm.5945.1.S1_a_at	hypothetical protein LOC100279077	Zm.142418	-1.52642	2.16529	-1.46767	2.05096
Zm.5446.1.A1_at	putative protein kinase	Zm.94331	-1.52518	-1.15237	-1.55388	1.01376
Zm.1837.1.S1_a_at	cp protein	Zm.84840	-1.52509	1.08062	1.08486	-1.30413
Zm.16189.3.S1_at	Hypothetical protein LOC100276118	Zm.79579	-1.52502	1.37585	1.01828	1.00571
Zm.12244.2.S1_x_at	---	Zm.40113	-1.52464	1.63333	1.03717	-1.09014
Zm.10900.1.A1_at	Hypothetical protein LOC100276228	Zm.123187	-1.52444	1.09106	-1.05006	-1.10235
Zm.4130.1.S1_at	---	Zm.4130	-1.52444	1.19431	-1.18799	-1.15299
ZmAffx.1181.1.A1_at	esterase PIR7A	Zm.81020	-1.52412	-1.17124	-1.26801	1.23335
Zm.2745.1.A1_at	hypothetical protein LOC100277999	Zm.2745	-1.52302	-1.24403	-1.26054	1.02174
Zm.18668.1.A1_at	hypothetical protein LOC100272378	Zm.97457	-1.52275	1.18312	-1.01036	-1.12657
Zm.4335.3.A1_at	---	Zm.82867	-1.52219	1.203	1.00581	-1.09169
Zm.6732.4.S1_at	hypothetical protein LOC100193321	Zm.67198	-1.52202	1.25959	-1.19404	1.05669
Zm.5456.1.A1_at	Hypothetical protein LOC100277533	Zm.5456	-1.52068	1.19733	-1.34589	1.38745
Zm.2169.1.A1_at	Plant-specific domain TIGR01589 family protein	Zm.6217	-1.52038	1.41941	1.02034	-1.12675
Zm.9743.2.A1_at	Hypothetical protein LOC100274749	Zm.123226	-1.52008	1.77788	-1.04306	1.12943
Zm.10154.1.S1_at	Hypothetical protein LOC100272270	Zm.10154	-1.51999	1.31232	1.05004	-1.29031
ZmAffx.354.1.A1_at	---	---	-1.51935	1.16298	-1.09329	-1.30062
Zm.10012.1.S1_at	---	Zm.79842	-1.519	1.78492	-1.07049	1.07065
Zm.18957.1.A1_at	---	Zm.21309	-1.51749	1.42676	-1.00125	-1.07473
Zm.10090.1.A1_x_at	Senescence-associated protein DIN1	Zm.10090	-1.5154	-1.00666	1.06748	1.13249
ZmAffx.1095.1.S1_at	---	Zm.24686	-1.51468	1.19067	-1.20038	-1.03154
Zm.5558.1.A1_at	Hypothetical protein LOC100275822	Zm.94020	-1.51428	-1.05515	-1.51576	1.07711
ZmAffx.397.1.S1_at	---	---	-1.51372	1.13105	-1.07745	-1.0442
ZmAffx.1019.1.S1_at	---	---	-1.5137	1.34812	-1.18468	1.3864
Zm.15154.1.A1_at	---	Zm.15154	-1.51265	-1.62689	-1.37207	-1.61259
Zm.13194.2.A1_at	Hypothetical protein LOC100191145	Zm.82449	-1.51255	1.16683	-1.01457	1.01501
Zm.3489.1.A1_at	---	Zm.81484	-1.51193	1.21737	-1.07689	1.04051
Zm.10812.2.A1_a_at	---	Zm.82132	-1.51132	1.15901	1.3303	-1.21153
Zm.1007.1.S1_at	stem 28 kDa glycoprotein	Zm.1007	-1.51107	1.59397	-1.64599	1.93018
Zm.17636.1.A1_at	---	Zm.37656	-1.51098	-1.08237	-1.15055	-1.03155
Zm.6734.2.S1_x_at	---	Zm.79842	-1.51031	1.20755	-1.31786	1.3593
ZmAffx.1474.1.S1_s_at	---	---	-1.50948	1.18889	-1.09802	-1.09291
Zm.14540.1.A1_at	RNA-binding region RNP-1	Zm.94590	-1.50918	-1.50758	-1.55209	-1.22928
ZmAffx.88.1.S1_at	Carnitine racemase/ catalytic	Zm.26612	-1.50854	1.40077	-1.08897	-1.21497
ZmAffx.1502.1.S1_at	---	---	-1.50849	1.63215	-1.02348	1.10235
Zm.6384.1.S1_at	Hypothetical protein LOC100272582	Zm.6384	-1.50701	1.0703	-1.15314	-1.12446
ZmAffx.1344.1.S1_at	---	---	-1.50674	1.16466	1.00553	-1.65907
Zm.2306.2.S1_at	---	Zm.138246	-1.50622	1.30452	-1.16613	1.13651
Zm.17283.1.A1_at	hypothetical protein LOC100194129	Zm.17283	-1.50599	-1.59301	-1.1947	-2.08565
Zm.7570.1.A1_at	flavonol synthase-like protein	Zm.7570	-1.50566	1.22091	1.03904	-1.11848
Zm.8141.1.A1_at	hypothetical protein LOC100191434	Zm.8141	-1.50449	1.00461	-1.17958	-1.06546
Zm.15962.1.S1_at	Hypothetical protein LOC100277025	Zm.20403	-1.50442	1.47779	-1.06653	-1.16478
Zm.10406.1.S1_at	---	Zm.10406	-1.50393	-1.03591	-1.01408	-1.45218
Zm.5652.1.S1_at	CCT motif family protein	Zm.5652	-1.503	1.46686	1.02656	-1.01802
Zm.3427.1.A1_at	cortical cell-delineating protein	Zm.84813	-1.5024	-1.08447	-1.37989	-2.30176
Zm.4410.1.S1_at	hypothetical protein LOC100276528	Zm.123632	-1.50236	-1.07345	-1.03412	-1.0769
Zm.11877.1.A1_at	---	Zm.11877	-1.5022	-1.3408	-1.1194	-1.69368
Zm.14618.1.A1_at	---	Zm.41563	-1.5022	1.24619	-1.37912	1.07889
Zm.6775.1.A1_at	ethylene response factor	Zm.83185	-1.50197	1.00069	-1.34758	-1.06653
Zm.11238.1.A1_at	---	Zm.11238	-1.50178	1.29908	1.04014	-1.13527
Zm.8945.2.A1_at	---	Zm.74325	-1.50152	1.71361	1.13398	-1.20317
Zm.18432.1.S1_at	subtilisin-like protease	Zm.1284	-1.50148	-1.50661	-1.79497	-1.65103
Zm.17580.1.S1_at	Hypothetical protein LOC100277562	Zm.122050	-1.50143	2.2309	-1.37574	2.7915
Zm.1666.1.A1_at	systemin receptor SR160	Zm.95886	-1.50124	1.37726	-1.03873	-1.42874
Zm.6303.1.S1_at	---	Zm.29914	-1.50053	-1.14378	-1.18476	-1.96152
Zm.12790.1.A1_a_at	hypothetical protein LOC100193762	Zm.85505	-1.5004	1.39527	1.2027	-1.4684
Zm.1807.1.A1_at	hypothetical protein LOC100279285	Zm.15763	-1.50037	1.46675	1.07316	1.14821
ZmAffx.1067.1.S1_at	Organic anion transporter	Zm.34766	-1.50007	1.35313	1.0413	-1.25204
Zm.1596.1.S1_at	---	Zm.1596	-1.49667	-1.04889	-1.18449	-1.56475
ZmAffx.1291.1.S1_s_at	---	---	-1.49555	1.97163	-1.02299	-1.00716
ZmAffx.445.1.S1_at	Hypothetical protein LOC100193064	Zm.28439	-1.49504	1.53059	1.01126	-1.03614
ZmAffx.769.1.A1_at	hypothetical protein LOC100279305	Zm.85654	-1.4941	1.09437	-1.61256	1.12213
ZmAffx.1199.2.A1_at	Hydrolase, acting on ester bonds	Zm.22366	-1.48906	1.65124	1.18232	1.09043
Zm.13591.1.S1_at	glutathione transferase42	Zm.13591	-1.48611	6.78209	1.57344	2.59286
ZmAffx.991.1.A1_at	---	---	-1.48576	2.12956	-1.11904	1.56307
ZmAffx.564.1.S1_at	---	Zm.24446	-1.48462	1.55899	-1.03261	1.15904
Zm.1101.1.S1_at	Protein binding protein	Zm.95378	-1.48389	1.47421	-1.44539	1.88649
Zm.14993.1.S1_at	NAD-dependent isocitrate dehydrogenase	Zm.14993	-1.48083	1.50438	-1.09666	1.11976
Zm.6178.1.A1_at	auxin Efflux Carrier family protein	Zm.6178	-1.47678	1.54109	-1.03273	1.26518
Zm.9248.1.A1_at	hypothetical protein LOC100191194	Zm.9248	-1.47394	1.25177	-1.6191	1.44205
Zm.16593.7.S1_a_at	Hypothetical protein LOC100192949	Zm.82214	-1.47112	1.59158	1.09281	-1.13693
Zm.12022.1.A1_at	Hypothetical protein LOC100272453	Zm.24757	-1.46935	1.53295	1.15107	-1.45321
ZmAffx.567.1.S1_at	Hypothetical protein LOC100192551	Zm.20926	-1.46914	1.6403	-1.10853	1.0181
Zm.14576.1.S1_a_at	nodulin-like protein	Zm.96645	-1.46904	1.98502	1.11167	1.25423
ZmAffx.563.1.S1_at	---	Zm.24670	-1.46746	1.51579	-1.03981	1.0192
Zm.7793.1.A1_at	---	Zm.97358	-1.46745	1.61913	1.10746	-1.02446
Zm.13891.1.A1_at	R2R3MYB-domain protein	Zm.13891	-1.46571	-1.16081	1.01703	-1.64594
Zm.5509.1.A1_at	hypothetical protein LOC100279982	Zm.14344	-1.4655	1.71139	-1.0102	1.34609
Zm.5570.1.A1_at	hypothetical protein LOC100191759	Zm.5570	-1.46496	1.33918	-1.8104	1.90222
Zm.12810.1.A1_at	---	Zm.123797	-1.46454	-1.06573	-1.57241	1.01487
Zm.18247.1.S1_at	Hypothetical protein LOC100192004	Zm.118412	-1.4633	-1.0838	-1.53273	1.19073
Zm.2989.1.S1_at	---	Zm.2989	-1.46303	-1.54952	-1.16361	-1.10428
Zm.5001.1.A1_at	hypothetical protein LOC100277619	Zm.83936	-1.46253	1.64135	-1.07353	1.26825
ZmAffx.59.1.S1_at	---	Zm.33331	-1.45753	-1.05271	-1.5795	1.02189
Zm.17655.1.S1_s_at	---	Zm.12640	-1.45729	1.67475	1.15354	1.14135
Zm.16502.9.S1_at	---	Zm.97123	-1.45593	2.09156	1.05876	1.00184
Zm.14795.1.A1_at	cystatin-like	Zm.14795	-1.45566	2.26617	1.29134	1.44003
Zm.8796.1.A1_at	---	Zm.8796	-1.45531	-1.14735	-1.15859	-1.57644
Zm.3462.1.A1_at	---	Zm.3462	-1.45521	-1.05488	1.14866	-1.5053
Zm.3591.2.S1_at	Hypothetical protein LOC100280276	Zm.95127	-1.45511	1.58933	1.0628	-1.15834
Zm.18254.2.A1_at	hypothetical protein LOC100193290	Zm.118206	-1.45382	1.4972	-1.57172	1.85212
Zm.6891.1.S1_at	---	Zm.6891	-1.45357	1.56089	-1.13232	-1.10719
ZmAffx.99.1.S1_at	Leucine carboxyl methyltransferase 1	Zm.23081	-1.45289	1.65109	1.02611	-1.00621
ZmAffx.1436.1.S1_at	---	---	-1.45023	1.52659	-1.36624	1.18877
Zm.17922.1.A1_at	---	Zm.17922	-1.44994	-1.31483	-2.42079	1.2895
Zm.5599.1.A1_at	O-methyltransferase ZRP4	Zm.5599	-1.44986	-2.1492	-2.058	-1.07627
Zm.1232.1.S1_at	kinesin light chain	Zm.37927	-1.44965	1.17059	-1.65329	1.67808
Zm.8590.1.A1_at	---	Zm.8590	-1.44803	1.65703	-1.12331	1.15268
Zm.12163.1.A1_at	Nuclease PA3	Zm.66719	-1.44801	2.31908	1.33271	1.39216
ZmAffx.238.1.A1_at	---	---	-1.44793	1.52874	-1.02352	-1.11273
Zm.19319.1.A1_at	hypothetical protein LOC100274532	Zm.19319	-1.44408	4.34212	1.10839	4.12413
ZmAffx.261.1.S1_at	Hypothetical protein LOC100277543	Zm.118227	-1.44368	1.68358	1.059	-1.37952
Zm.5538.1.A1_at	hypothetical protein LOC100272706	Zm.66664	-1.44364	-1.30653	-1.20309	-1.5085
ZmAffx.55.1.S1_at	---	Zm.28791	-1.44215	1.89192	1.29749	-1.19717
Zm.4584.1.A1_at	---	Zm.4584	-1.44098	1.58769	1.00867	1.19306
ZmAffx.767.1.S1_a_at	Hypothetical protein LOC100273842	Zm.25610	-1.44033	1.90452	1.57926	1.25051
Zm.552.1.A1_at	glutathione S-transferase GST 26	Zm.552	-1.44026	-1.15855	-1.6865	1.16352
Zm.12065.1.S1_at	hypothetical protein LOC100275823	Zm.126825	-1.43889	2.62775	1.2702	1.97803
ZmAffx.1078.1.S1_at	---	Zm.92849	-1.43833	1.52489	1.0301	1.03074
Zm.6083.2.S1_at	---	Zm.86159	-1.43766	1.66728	1.10562	1.01649
Zm.17658.1.A1_at	hypothetical protein LOC100279592	Zm.68044	-1.43723	1.57723	-1.04746	1.12848
Zm.3892.2.A1_a_at	elongation factor 1 alpha	Zm.94132	-1.43619	1.91494	1.0327	1.35894
ZmAffx.830.1.S1_at	---	---	-1.43618	1.55165	1.13222	-1.2241
Zm.18022.1.S1_at	barley mlo defense gene homolog1	Zm.18022	-1.43373	-2.06442	-1.40883	-2.11916
ZmAffx.545.1.S1_at	---	Zm.122235	-1.43225	1.53124	1.05316	1.06578
ZmAffx.457.1.A1_at	hypothetical protein LOC100276133	Zm.75906	-1.43102	2.55609	1.33574	1.14023
Zm.4896.1.A1_x_at	IAA13 - auxin-responsive Aux/IAA family member	Zm.122356	-1.42885	-1.80872	-1.43926	-1.51403
ZmAffx.1443.1.S1_at	---	---	-1.42695	1.18069	-2.04539	1.22716
Zm.4896.1.A1_at	IAA13 - auxin-responsive Aux/IAA family member	Zm.122356	-1.4235	-1.57205	-1.43373	-1.48629
Zm.1361.1.A1_at	hypothetical protein AY105746	---	-1.42116	1.02508	-1.239	-1.51331
Zm.168.1.A1_at	protein kinase1	Zm.168	-1.42105	-1.1515	-1.21804	-1.92361
Zm.16907.2.S1_at	---	Zm.86757	-1.4208	-1.7032	-1.22108	-1.61271
Zm.13871.1.A1_at	R2R3MYB-domain protein	Zm.98618	-1.41903	-1.08435	-1.08209	-1.50061
Zm.19152.2.A1_at	---	Zm.96046	-1.41779	1.20616	-1.01069	1.58406
ZmAffx.815.1.A1_at	Hypothetical protein LOC100191164	Zm.835	-1.41506	1.16361	-1.54028	1.0395
Zm.12951.1.S1_at	hypothetical protein LOC100274682	Zm.85604	-1.41189	1.07784	-2.05605	1.37282
Zm.8578.3.S1_s_at	hypothetical protein LOC100275312	Zm.122855	-1.4102	1.5277	-1.05649	1.12556
Zm.12101.1.S1_at	Hypothetical protein LOC100276199	Zm.96796	-1.40856	1.62892	1.0214	-1.03856
Zm.4945.1.A1_at	hypothetical protein LOC100194277	Zm.96949	-1.40789	-1.36758	1.05589	-1.50479
Zm.6326.1.A1_at	L-ascorbate oxidase	Zm.84858	-1.40584	1.09057	-1.00416	-1.50852
Zm.10553.1.A1_at	---	Zm.72711	-1.405	-1.7118	-1.25937	-1.59279
Zm.9743.1.A1_at	hypothetical protein LOC100274749	Zm.123226	-1.40466	1.74453	1.06697	1.30597
Zm.6077.1.A1_at	---	Zm.67717	-1.40017	1.8757	-1.18091	1.78303
Zm.7017.1.A1_at	hypothetical protein LOC100272933	Zm.7017	-1.3986	-3.0889	-1.79797	-4.4463
Zm.11357.1.A1_at	---	Zm.11357	-1.39757	1.58539	-1.07085	1.29648
ZmAffx.790.1.S1_at	---	Zm.27515	-1.39647	1.29732	-1.06173	-1.60206
Zm.17254.1.A1_at	Hypothetical protein LOC100272926	Zm.97688	-1.3947	1.67752	1.06766	1.30158
Zm.15306.1.A1_at	phytol kinase	Zm.15306	-1.3945	1.94013	-1.079	1.76005
Zm.8445.1.S1_at	hypothetical protein LOC100193211	Zm.8445	-1.39391	1.69862	1.01462	1.23613
Zm.10799.1.S1_at	hypothetical protein LOC100192060	Zm.21101	-1.39317	2.07269	-1.05633	1.55094
Zm.14591.1.S1_at	triosephosphate isomerase, cytosolic	Zm.82375	-1.3902	2.53774	1.43847	1.71546
Zm.13885.1.A1_s_at	R2R3MYB-domain protein	Zm.13872	-1.38932	1.02794	-1.02805	-1.55065
Zm.10545.1.A1_at	hypothetical protein LOC100193294	Zm.10545	-1.3892	-2.11554	-1.36602	-2.08232
ZmAffx.1358.1.S1_at	---	---	-1.38768	1.6001	1.30962	1.01018
Zm.5319.1.S1_a_at	lipoxygenase	Zm.66181	-1.38692	1.78548	-1.2064	1.37104
ZmAffx.151.1.S1_at	---	Zm.26902	-1.38472	1.5293	1.24929	-1.02782
Zm.11665.1.A1_at	---	Zm.11665	-1.38334	1.64088	-1.15812	1.52744
ZmAffx.1351.1.S1_at	---	---	-1.38265	1.83986	1.14484	1.52781
Zm.2368.1.S1_at	plastidic phosphate translocator-like protein1	Zm.118956	-1.38194	1.55447	-1.13832	1.37201
Zm.5759.1.A1_at	Hypothetical protein LOC100273277	Zm.16338	-1.38012	1.87122	1.23026	1.3077
Zm.1779.1.A1_at	---	Zm.1779	-1.38001	-1.36346	-1.10615	-1.57513
Zm.10506.1.S1_at	---	Zm.10506	-1.37976	1.92107	1.34133	2.40498
Zm.1248.1.A1_at	hypothetical protein LOC100274169	Zm.85302	-1.37785	1.10419	-1.78794	1.66369
Zm.9749.3.A1_at	---	Zm.9749	-1.37754	1.58851	-1.00575	-1.21899
AFFX-Zm-r2-Bs-thr-5_s_at	---	---	-1.3735	1.56882	-1.40843	-1.04936
Zm.14664.1.A1_at	hypothetical protein LOC100274353	Zm.2258	-1.37263	4.50856	1.19762	2.25345
Zm.3626.1.S1_at	hypothetical protein LOC100279556	Zm.118571	-1.37165	-1.11783	-1.5138	1.23229
Zm.5112.1.A1_at	---	Zm.96979	-1.37165	1.65461	1.04041	1.38603
Zm.11730.1.S1_at	hypothetical protein LOC100272845	Zm.117979	-1.3716	-2.09961	-1.25137	-1.85584
Zm.18118.1.S1_at	hypothetical protein LOC100276421	Zm.18118	-1.37122	-1.03075	-1.05283	-1.55081
Zm.4909.1.A1_at	Terpene synthase 8	Zm.4909	-1.3709	-1.13503	-1.01965	-1.62316
Zm.17665.1.S1_at	Signal recognition particle 9 kDa protein	Zm.178	-1.37036	1.53577	1.14674	-1.08985
ZmAffx.387.1.S1_at	---	Zm.29976	-1.36788	1.02926	1.25868	-1.61543
Zm.775.1.A1_at	Protein yippee-like OJ1003C07.11	Zm.23685	-1.36752	1.63387	-1.02966	-1.17458
Zm.11946.1.A1_at	---	Zm.85860	-1.36668	1.50688	-1.10753	1.33543
Zm.6946.2.S1_a_at	hypothetical protein LOC100191975	Zm.87021	-1.36617	-1.01254	-1.06466	-1.5351
Zm.18292.1.A1_at	hypothetical protein LOC100191502	Zm.79987	-1.36483	1.76432	1.14746	1.5884
ZmAffx.1139.1.A1_at	---	Zm.33072	-1.3648	1.56214	-1.01331	1.35785
Zm.17238.1.S1_at	---	Zm.17238	-1.36255	-1.2588	-1.07813	-1.57921
Zm.13818.1.S1_s_at	D-tyrosyl-tRNA	Zm.17555	-1.36253	1.50812	1.08848	1.4169
Zm.3951.1.S1_at	hypothetical protein LOC100279623	Zm.3951	-1.36234	1.7521	1.11424	1.2825
Zm.13544.1.A1_at	---	Zm.13544	-1.36205	1.64388	-1.01539	1.49464
ZmAffx.377.1.S1_at	Hypothetical protein LOC100191455	Zm.118693	-1.36178	1.51853	1.05461	-1.15251
Zm.9385.1.A1_at	hypothetical protein LOC100272928	Zm.66969	-1.3615	1.57446	1.13763	-1.0271
Zm.6778.2.S1_at	---	Zm.6778	-1.36121	1.7103	1.10741	-1.13379
Zm.9631.1.A1_at	Hypothetical protein LOC100216879	Zm.117995	-1.3576	-1.32969	1.19509	-1.69636
Zm.3633.4.A1_at	wound induced protein	Zm.92562	-1.35749	-1.85707	1	-1.89259
Zm.15523.1.A1_at	threonine synthase	Zm.84743	-1.35341	-1.40095	-1.12182	-1.547
Zm.9355.1.A1_at	---	Zm.9355	-1.35241	1.5015	-1.05274	-1.22837
Zm.4978.1.A1_at	patellin-1	Zm.67761	-1.35207	2.32978	-1.05181	1.96563
Zm.365.1.A1_at	response regulator 9	Zm.365	-1.35168	1.00569	-1.50179	1.19975
Zm.1969.1.A1_at	hypothetical protein LOC100275298	Zm.84963	-1.34662	1.79237	1.04648	2.0867
Zm.12007.1.A1_at	---	Zm.97787	-1.34316	-1.08504	-1.57872	-1.13019
Zm.531.1.S1_at	proliferating cell nuclear antigen2	Zm.531	-1.34264	1.52664	1.01025	1.11489
ZmAffx.993.1.A1_at	AIR12	Zm.77439	-1.34107	-1.58267	-1.74587	-1.44825
Zm.669.1.S1_at	alpha-expansin 5	Zm.669	-1.34003	-1.06182	-1.05379	-1.8838
Zm.2349.1.A1_at	GMP synthase	Zm.2349	-1.33988	-1.42078	-1.13247	-1.70707
Zm.15311.1.S1_at	glucose-6-phosphate/phosphate translocator 2	Zm.15311	-1.33958	-3.73637	-2.27263	-1.99809
Zm.13659.1.A1_at	---	Zm.13659	-1.33783	1.8912	-1.40736	1.87095
Zm.7882.1.A1_at	hypothetical protein LOC100277715	Zm.7882	-1.33759	1.74292	-1.05858	1.36616
Zm.1444.2.A1_at	---	Zm.97761	-1.33704	4.10698	1.37539	3.07552
Zm.17317.1.S1_at	AIR12	Zm.77439	-1.33543	-1.02421	1.08659	-1.55657
Zm.13759.2.A1_at	hypothetical protein LOC100279293	Zm.13759	-1.33532	1.60605	-1.0728	1.32431
Zm.7960.1.A1_at	transparent testa 12 protein	Zm.98592	-1.33438	1.56687	-1.35463	1.50757
ZmAffx.1455.1.S1_at	---	---	-1.3334	1.01206	-1.57259	-1.16487
Zm.13197.1.A1_at	plant IF-like protein	Zm.96296	-1.33251	1.21731	-1.33239	1.58573
Zm.1951.1.S1_at	---	Zm.95680	-1.3325	2.12399	1.16472	2.91015
ZmAffx.362.1.S1_at	---	Zm.28825	-1.3302	1.68204	1.04684	1.34382
ZmAffx.324.1.A1_at	---	---	-1.32987	-1.03639	1.10078	-1.63758
Zm.11141.1.S1_at	hypothetical protein LOC100272903	Zm.85295	-1.32858	-1.31565	1.00836	-1.50965
Zm.4530.1.A1_at	---	Zm.4530	-1.32564	1.89607	1.39684	1.01247
Zm.2321.3.A1_at	hypothetical protein LOC100191581	Zm.93741	-1.32378	1.14466	-1.59999	1.74877
Zm.4076.1.S1_at	esterase	Zm.79799	-1.3218	-1.28503	-1.0241	-1.53328
Zm.6023.1.S1_at	alternative oxidase AOX3 precursor	Zm.97935	-1.32111	2.79896	1.52884	1.72769
Zm.19096.1.A1_at	---	Zm.19096	-1.32094	1.04772	-1.53384	1.26448
Zm.7081.5.S1_at	60S ribosomal protein L24	Zm.19983	-1.32086	2.17739	1.05649	1.20229
Zm.8490.1.A1_at	hypothetical protein LOC100277467	Zm.138520	-1.32023	-1.06518	1.01536	-1.64979
ZmAffx.975.1.S1_at	Nucleosome/chromatin assembly factor C	Zm.512	-1.31992	1.51615	-1.05046	-1.07383
Zm.10812.1.A1_at	---	Zm.82132	-1.319	1.53533	-1.02437	1.20385
Zm.7612.1.A1_at	hypothetical protein LOC100274866	Zm.97341	-1.31829	1.52295	-1.22594	1.37343
Zm.7493.1.A1_at	---	Zm.7493	-1.31825	-1.87439	-1.84352	-1.79464
ZmAffx.561.1.S1_at	Hypothetical protein LOC100192917	Zm.20321	-1.31816	1.70644	1.04097	1.43592
Zm.2258.1.S1_at	---	Zm.138730	-1.31688	-1.59042	-1.40458	-1.58813
Zm.19122.1.S1_at	Hypothetical protein LOC100275724	Zm.100183	-1.31632	1.50584	1.14255	-1.32738
Zm.11893.1.S1_at	Hypothetical protein LOC100273477	Zm.11893	-1.31567	-1.03617	1.12428	-1.51744
Zm.3157.1.A1_at	Elongation factor 1 alpha	Zm.122391	-1.31489	1.94263	-1.01305	1.70164
Zm.332.1.A1_at	androgenic embryo3	Zm.332	-1.31476	-1.26627	-1.0687	-1.60177
Zm.13778.1.A1_at	---	Zm.138765	-1.31456	4.97616	1.33972	3.81638
Zm.15533.1.S1_at	cytokinin-O-glucosyltransferase 2	Zm.15533	-1.31321	1.51105	1.38836	1.27885
Zm.17573.1.A1_at	regulatory subunit	Zm.17573	-1.31055	1.55577	-1.08142	1.38173
ZmAffx.516.1.A1_at	---	Zm.35228	-1.31042	-1.51783	-2.28581	1.11827
Zm.10113.1.A1_s_at	hypothetical protein LOC100275477 /// hypothetical protein LOC100277462	Zm.141959	-1.30815	-1.84773	-1.039	-2.37291
Zm.11650.1.A1_at	hypothetical protein LOC100192105	Zm.84700	-1.30741	1.59848	1.15951	1.20901
Zm.16958.4.S1_at	Hypothetical protein LOC100193269	Zm.93823	-1.30625	1.56428	1	-1.04542
Zm.1016.1.S1_at	hypothetical protein LOC100276302	Zm.82539	-1.30544	1.87553	1.19188	1.68182
ZmAffx.1449.1.S1_at	---	---	-1.30536	1.20088	-1.53758	1.57206
Zm.16192.1.A1_at	hypothetical protein LOC100192746 /// 60S ribosomal protein L37	Zm.8152	-1.30213	1.86018	-1.0296	1.748
Zm.1353.1.A1_at	PCO069699 protein	---	-1.30087	2.00861	1.18597	1.64283
Zm.8958.1.A1_at	hypothetical protein LOC100274587	Zm.123310	-1.30084	-1.39984	-1.53069	-1.05506
Zm.6554.1.A1_at	hypothetical protein LOC100192035	Zm.79216	-1.30052	1.75971	-1.04274	2.09605
Zm.4157.1.A1_at	---	Zm.4157	-1.2999	-1.43987	-1.22197	-1.51838
Zm.8415.1.A1_at	hypothetical protein LOC100273138	Zm.98993	-1.29844	2.52091	1.62396	1.65968
Zm.17252.1.A1_at	---	Zm.99705	-1.29837	3.43641	1.16242	2.49914
ZmAffx.637.1.S1_at	---	---	-1.29824	1.00417	1.10796	-1.51936
Zm.12687.2.S1_x_at	Auxin efflux carrier component 1c	Zm.12687	-1.29736	-1.54104	-1.25274	-1.19757
ZmAffx.1305.1.S1_s_at	---	---	-1.29628	1.22926	-1.5574	1.13518
Zm.13296.1.S1_at	---	Zm.66952	-1.29557	2.35549	1.17834	3.91854
Zm.3743.2.A1_a_at	hypothetical protein LOC100274177	Zm.92972	-1.29182	-1.25768	-1.13486	-1.7766
Zm.13841.1.S1_at	Boron transporter 1	Zm.5258	-1.29036	-1.57563	-1.57164	-1.04087
Zm.1566.1.A1_at	---	Zm.118279	-1.29028	-1.56751	-1.34707	-1.31164
Zm.354.2.S1_a_at	glossy1	Zm.354	-1.28889	-1.14961	1.0074	-1.79136
ZmAffx.1196.1.S1_at	---	Zm.28497	-1.28774	1.27899	-1.24559	-1.63304
Zm.3656.3.S1_at	Hypothetical protein LOC100273489	Zm.32975	-1.28719	1.17073	1.2178	-1.51359
Zm.7103.1.S1_at	26S proteasome non-ATPase regulatory subunit 6	Zm.7103	-1.28692	1.59332	1.21108	1.13149
Zm.3421.1.A1_at	hypothetical protein LOC100191586	Zm.117888	-1.28686	1.40057	-1.23223	1.50026
Zm.12148.1.S1_at	small nuclear ribonucleoprotein Sm D1	Zm.97257	-1.28487	1.82968	1.11191	1.25916
Zm.5970.1.S1_at	hypothetical protein LOC100279250	Zm.94133	-1.28315	-1.1637	-1.59976	-1.14174
Zm.16832.1.A1_at	ribokinase	Zm.79086	-1.28178	1.56166	1.18591	1.10677
ZmAffx.1181.1.S1_at	Esterase PIR7B	Zm.6126	-1.28019	-1.02138	1.05382	-1.60481
ZmAffx.238.1.S1_at	---	---	-1.27989	1.28221	1.32069	-1.54385
Zm.14397.1.A1_at	OB-fold nucleic acid binding domain containing protein	Zm.93715	-1.27977	1.75303	1.04649	1.54227
Zm.1882.1.S1_at	late embryogenesis abundant protein	Zm.1882	-1.27892	-1.63914	-1.08733	-1.31937
Zm.607.1.A1_at	plasma membrane integral protein ZmPIP2-6	Zm.103363	-1.27879	1.23202	-1.45465	2.03124
Zm.665.1.S1_at	alpha expansin1	Zm.665	-1.2742	-1.34041	-1.56255	-2.90736
Zm.18254.1.S1_a_at	hypothetical protein LOC100191303 /// hypothetical protein LOC100193290	Zm.118206	-1.27298	1.33478	-1.80537	2.12848
ZmAffx.1161.1.S1_at	CDP-diacylglycerol--glycerol-3-phosphate 3-phosphatidyltransferase	Zm.10647	-1.27225	1.69881	1.04071	-1.03572
Zm.3258.1.S1_at	Hypothetical protein LOC100274576	Zm.3258	-1.2715	-1.043	1.18693	-1.64977
Zm.11740.1.S1_at	---	Zm.85222	-1.27138	1.70848	1.03471	-1.16924
Zm.12143.1.S1_at	BGGP Beta-1-3-galactosyl-O-glycosyl-glycoprotein	Zm.12143	-1.27111	1.54289	1.19634	-1.06876
Zm.3811.1.S1_at	hypothetical protein LOC100194144	Zm.3811	-1.27111	1.56618	1.50534	1.39064
Zm.6779.2.S1_s_at	hypothetical protein LOC100275106	Zm.138363	-1.27056	1.01861	1.40038	-1.59539
Zm.9991.1.S1_at	hypothetical protein LOC100191513	Zm.72688	-1.26866	2.02546	1.05333	1.48282
Zm.10879.1.S1_at	peroxidase 24	Zm.79249	-1.2666	-1.17379	-1.02599	-1.61528
Zm.2752.1.A1_at	hypothetical protein LOC100274105	Zm.2752	-1.26638	1.52022	-1.16043	1.52193
ZmAffx.812.1.A1_at	---	Zm.96931	-1.26625	1.11378	1.18676	-1.50098
Zm.5491.1.A1_at	---	Zm.5491	-1.26588	1.53171	-1.10787	1.35955
Zm.2966.1.S1_at	hypothetical protein LOC100273775	Zm.77059	-1.26367	-1.35588	1.06511	-1.63376
Zm.617.1.A1_at	tonoplast membrane integral protein ZmTIP4-1	Zm.617	-1.26288	1.34191	-1.32177	1.71276
ZmAffx.406.4.A1_at	---	---	-1.26225	1.01933	1.09762	-1.5342
Zm.6405.2.A1_a_at	LOL1	Zm.94261	-1.2603	-1.83308	-1.22238	-1.44305
Zm.17519.1.A1_at	FIP1	Zm.17519	-1.26003	-1.05079	-1.19881	-1.66101
Zm.8836.1.A1_a_at	---	Zm.8836	-1.25955	1.11185	-1.80259	1.2438
Zm.2273.1.S1_at	hypothetical protein LOC100272874	Zm.2273	-1.25823	-1.1932	-1.08957	-1.58501
Zm.16735.1.A1_at	AIR12	Zm.77439	-1.25552	-2.09896	-1.48739	-1.5292
ZmAffx.731.1.S1_at	Hypothetical protein LOC100274159	Zm.79643	-1.25166	1.19153	1.14248	-1.51958
Zm.12897.1.A1_at	cfm6 protein	Zm.12897	-1.25124	-1.3501	-1.03271	-1.55058
Zm.5327.1.A1_at	hypothetical protein LOC100194093	Zm.5327	-1.2505	1.50826	-1.07538	1.61813
ZmAffx.641.1.S1_at	---	---	-1.24964	-1.04507	1.14178	-1.74447
Zm.12361.1.S1_at	---	Zm.12361	-1.2481	-1.5367	-1.20474	1.13516
Zm.5353.1.A1_at	hypothetical protein LOC100276325	Zm.5353	-1.2473	1.58275	1.58142	1
Zm.3892.11.A1_x_at	elongation factor 1 alpha	Zm.94132	-1.24614	1.75399	1.01298	1.47611
Zm.2611.1.A1_a_at	hypothetical protein LOC100278318	Zm.2611	-1.24583	-1.65734	1.0673	-1.47357
Zm.3303.1.A1_at	lipoxygenase	Zm.78368	-1.24542	1.0706	-1.51794	1.08384
Zm.10376.1.S1_at	Carboxyl-terminal peptidase	Zm.79923	-1.24399	-1.38063	-1.02483	-1.77113
Zm.499.1.S1_at	hypersensitive induced reaction3	Zm.499	-1.24378	1.22454	-1.20224	1.59737
Zm.14903.1.A1_at	Asparagine synthetase 4	Zm.122761	-1.24349	1.12344	-1.25217	1.51658
Zm.8160.1.A1_at	hypothetical protein LOC100274775	Zm.123083	-1.24282	-1.70087	-1.46312	-1.84785
Zm.599.1.S1_x_at	chromomethylase	Zm.599	-1.24278	-1.10102	-1.13472	1.59816
Zm.2968.1.A1_at	adhesive/proline-rich protein	Zm.141954	-1.24182	3.87913	1.68796	1.55189
Zm.2297.1.A1_at	hypothetical protein LOC100192643	Zm.2297	-1.24021	2.36477	1.1143	2.13344
Zm.6812.1.A1_s_at	---	Zm.16216	-1.24011	1.03413	1.14216	-1.56291
Zm.12968.1.S1_at	pyruvate dehydrogenase E1 component subunit beta	Zm.80404	-1.2396	-1.43228	1.02538	-1.527
Zm.7609.1.A1_at	---	Zm.7609	-1.23869	-1.5088	-1.33637	-1.56019
Zm.9315.1.S1_at	hypothetical protein LOC100274732	Zm.9315	-1.23862	1.74895	1.25855	1.21113
Zm.14170.1.A1_a_at	hypothetical protein LOC100193006	Zm.14170	-1.23853	-1.59194	-1.02015	-1.64447
Zm.15875.1.A1_at	---	Zm.138503	-1.23815	3.01481	1.24577	3.49186
Zm.2220.2.S1_a_at	hypothetical protein LOC100277563 /// hypothetical protein LOC100278819	Zm.117890	-1.23786	10.5158	1.16116	13.4754
Zm.17709.1.S1_at	Hypothetical protein LOC100272939	Zm.83157	-1.23569	2.16509	-1.0782	2.34452
Zm.13480.1.S1_at	gibberellin 20 oxidase 2	Zm.66651	-1.23282	2.53732	-1.13826	1.72331
Zm.8589.1.A1_at	---	Zm.8589	-1.23124	1.53377	1.25536	1.32478
Zm.16892.3.S1_a_at	calmodulin binding protein	Zm.94858	-1.23122	-1.10708	-1.09842	-1.54124
Zm.16532.4.S1_at	60S ribosomal protein L18a	Zm.95224	-1.23008	1.58151	-1.04139	1.20674
Zm.4445.1.A1_at	hypothetical protein LOC100194391	Zm.83537	-1.22861	-1.62203	-1.30403	-1.61989
Zm.198.2.S1_at	GLA1	Zm.92934	-1.22768	-1.02365	1.18317	-1.69801
Zm.7025.1.A1_at	hypothetical protein LOC100274924	Zm.142734	-1.22737	1.55597	-1.08499	1.48162
Zm.14103.2.A1_at	BRASSINOSTEROID INSENSITIVE 1-associated receptor kinase 1	Zm.67702	-1.22669	1.51858	-1.1259	-1.0526
Zm.2277.1.S1_at	zinc finger, C3HC4 type family protein	Zm.2277	-1.22641	-1.21082	1.0475	-1.50594
Zm.5486.1.A1_at	---	Zm.5486	-1.22628	-1.26809	-1.16847	-1.51921
Zm.6045.7.A1_a_at	hypothetical protein LOC100216946 /// guanine nucleotide-binding protein beta su	Zm.20124	-1.22598	1.87925	-1.07066	1.77792
Zm.19028.1.S1_at	hypothetical protein LOC100192863	Zm.71505	-1.22477	1.93569	-1.02692	1.69433
Zm.5955.1.A1_at	hypothetical protein LOC100274034	Zm.5955	-1.22446	-1.60823	1.16677	-1.49557
Zm.2275.1.S1_at	---	Zm.25541	-1.22223	1.77251	-1.05674	3.82024
Zm.10410.1.S1_a_at	ZIP zinc/iron transport family protein	Zm.10410	-1.22167	2.24953	1.46182	1.34471
ZmAffx.667.1.A1_at	tetracycline transporter protein	Zm.21364	-1.22077	-1.75073	-1.35103	-1.39527
Zm.15748.1.S1_at	hypothetical protein LOC100280178	Zm.15748	-1.22059	1.452	1.09986	1.52008
Zm.4795.2.A1_x_at	---	Zm.99104	-1.22005	1.59005	-1.00008	1.04101
Zm.10670.1.A1_at	hypothetical protein LOC100280379	Zm.323	-1.21902	-1.09761	-1.59856	1.17301
Zm.19233.1.A1_at	hypothetical protein LOC100192462	Zm.28379	-1.2189	2.11786	1.49145	1.26305
Zm.17599.1.A1_at	protein binding protein	Zm.121626	-1.21821	-1.35034	-1.44456	-2.10004
ZmAffx.664.1.S1_at	Hypothetical protein LOC100279811	Zm.85636	-1.21631	-1.18857	1.21141	-1.58031
Zm.8307.1.S1_x_at	---	Zm.8307	-1.21629	1.60444	1.06669	1.02295
Zm.6175.1.A1_at	hypothetical protein LOC100191780	Zm.85305	-1.21619	1.77782	-1.05146	1.47645
Zm.12370.1.S1_at	hypothetical protein LOC100272446	Zm.12370	-1.21614	3.36382	1.27952	3.2363
Zm.737.1.A1_at	cysteine protease	Zm.82264	-1.21605	1.9905	1.17075	1.84884
Zm.8119.1.A1_at	acetyltransferase	Zm.123079	-1.21573	1.53463	-1.06129	1.52357
ZmAffx.260.1.A1_at	---	Zm.84772	-1.2157	1.69713	1.00173	2.11108
Zm.17633.1.A1_at	tropinone reductase 2	Zm.119410	-1.21503	1.33822	-1.41354	1.84687
Zm.11939.1.A1_at	---	Zm.9097	-1.21303	1.68313	1.42178	-1.5796
Zm.8571.1.A1_at	hypothetical protein LOC100276153	Zm.8571	-1.21302	1.74923	1.0711	1.25072
Zm.323.1.S1_at	hypothetical protein LOC100280379	Zm.323	-1.21279	-1.40044	-1.52716	1.27447
Zm.13452.2.A1_at	zinc transporter 4	Zm.21545	-1.21242	1.78916	1.31346	1.23657
ZmAffx.158.1.S1_at	Hypothetical protein LOC100276719	Zm.83886	-1.21229	2.12699	1.54648	1.16854
ZmAffx.1166.1.A1_at	---	Zm.33413	-1.21157	-1.01436	-1.10623	-1.51481
Zm.859.1.A1_at	hypothetical protein LOC100191283	Zm.19579	-1.21142	2.20039	1.38052	1.73412
Zm.16049.3.S1_at	40S ribosomal protein S28	Zm.92553	-1.20905	1.57248	-1.11406	1.28641
Zm.13944.4.A1_a_at	60S ribosomal protein L29 /// glycine-rich RNA-binding protein 8	Zm.94780	-1.20889	1.40447	-1.14717	1.53048
Zm.19112.1.A1_at	---	Zm.19112	-1.20879	1.58514	1.04484	1.84144
Zm.11985.1.A1_at	hemoglobin 2	Zm.11985	-1.20667	-3.06422	-1.59831	-2.82051
ZmAffx.670.1.A1_at	rac GTPase activating protein 2	Zm.82541	-1.20664	1.66801	1.03921	1.24031
Zm.10110.1.A1_at	---	Zm.141305	-1.20639	-1.35091	1.01362	-1.60935
Zm.3529.2.S1_at	hypothetical protein LOC100193299	Zm.94190	-1.20568	1.66641	-1.09656	1.4875
Zm.13618.1.A1_at	---	Zm.66884	-1.2054	2.1093	2.12095	1.94238
Zm.17389.1.S1_at	hypothetical protein LOC100216949	Zm.17389	-1.20517	1.87444	1.29218	1.18101
ZmAffx.1434.1.S1_at	---	---	-1.20416	-1.31318	-1.61459	1.04629
Zm.14497.8.A1_x_at	60S ribosomal protein L27 /// 60S ribosomal protein L27	Zm.122098	-1.2036	1.60752	-1.02898	1.51625
Zm.2550.2.A1_at	VAMP protein SEC22	Zm.66792	-1.20329	-1.26707	-1.07667	-2.33488
Zm.2661.1.S1_at	---	Zm.2661	-1.20325	2.26649	1.69792	-1.07379
Zm.2276.1.S1_at	thiol protease SEN102	Zm.98106	-1.20285	1.52074	1.08069	1.34823
Zm.7885.1.A1_at	---	Zm.7885	-1.20227	-1.56962	-1.34059	-1.34147
Zm.11660.1.A1_at	---	Zm.11660	-1.20214	-1.41853	1.02739	-1.57751
Zm.7121.2.A1_x_at	---	Zm.86171	-1.2021	-1.67402	-1.37758	-1.45394
Zm.12384.1.S1_at	---	Zm.80230	-1.20209	-1.50029	1.0869	-1.45146
Zm.13944.4.S1_at	hypothetical protein LOC100279975	Zm.95090	-1.20204	1.09059	1.6252	-1.58335
ZmAffx.1201.1.S1_at	hypothetical protein LOC100193669	Zm.99154	-1.20183	-1.63344	1.01829	-1.63321
Zm.8760.1.S1_at	phenazine biosynthesis protein	Zm.85314	-1.20106	2.56838	1.55308	1.72889
Zm.3114.1.A1_at	low-molecular-weight cysteine-rich protein LCR70	Zm.66639	-1.20101	1.09098	1.02314	-1.52676
Zm.16308.1.S1_at	Hypothetical protein LOC100191269	Zm.3147	-1.20098	1.66462	1.02686	1.11217
Zm.2825.2.A1_at	---	Zm.103694	-1.20078	1.91306	-1.16954	1.91286
Zm.3780.3.S1_at	Calcium-binding protein CAST	Zm.122331	-1.19994	1.69597	1.10737	1.71868
Zm.15721.1.S1_at	alkaline alpha galactosidase 2	Zm.24960	-1.19977	-1.52523	1.01105	-2.01579
Zm.18594.1.A1_at	prMC3	Zm.18594	-1.19962	-1.69926	-2.61603	-1.26938
Zm.11893.1.A1_at	hypothetical protein LOC100273477	Zm.11893	-1.19958	1.83175	-1.13765	1.17971
Zm.2741.1.A1_at	---	Zm.86201	-1.19956	1.49499	-1.29037	1.62538
Zm.13137.1.A1_at	Defense-related protein	Zm.67883	-1.1989	1.02397	1.11002	-1.53242
Zm.1934.1.S1_s_at	hypothetical protein LOC100216744 /// glycerophosphodiester phosphodiesterase	Zm.17819	-1.19827	-1.69122	1.26836	-1.80214
Zm.16532.4.S1_x_at	60S ribosomal protein L18a	Zm.94813	-1.19813	1.38971	-1.00528	1.51483
Zm.16419.1.S1_at	hypothetical protein LOC100276284	Zm.16419	-1.19783	-1.02414	1.0799	-1.6788
AFFX-Zm-ef1a-5_x_at	elongation factor 1 alpha	Zm.85733	-1.19723	1.84184	1.03771	1.4022
ZmAffx.647.1.A1_at	---	---	-1.1966	1.06949	1.07185	-1.55752
Zm.19198.1.S1_at	hypothetical protein LOC100217098	Zm.83818	-1.19616	-1.09444	1.01856	-1.56573
Zm.5395.1.A1_at	hypothetical protein LOC100191898	Zm.67129	-1.1953	1.53038	1.02776	1.00369
Zm.18781.1.A1_at	fructose-1,6-bisphosphatase	Zm.18781	-1.19493	-1.39348	1.0984	-1.57165
Zm.19012.1.A1_at	hypothetical protein LOC100279209	Zm.19012	-1.19382	-1.18564	1.04332	-1.58593
Zm.3892.1.A1_x_at	Elongation factor 1 alpha	Zm.85733	-1.19223	1.51694	-1.02871	1.37638
Zm.17689.1.S1_at	---	Zm.17689	-1.19197	1.24582	1.54244	-1.18414
Zm.2802.1.S1_at	deoxyribonuclease tatD	Zm.80543	-1.19096	1.65025	-1.06398	1.20843
Zm.12077.1.A1_at	hypothetical protein LOC100193845	Zm.29350	-1.19048	-1.52147	-1.08341	-1.58364
Zm.12098.1.A1_at	endo-1,3;1,4-beta-D-glucanase	Zm.72761	-1.18989	1.77538	1.47329	1.24953
Zm.17738.1.S1_at	Lysine decarboxylase-like protein	Zm.119419	-1.18987	1.83946	1.03077	1.16014
Zm.12634.6.S1_at	hypothetical protein LOC100193874	Zm.86906	-1.18986	2.12938	1.0113	1.76492
Zm.8622.1.A1_at	CBL-interacting serine/threonine-protein kinase 15	Zm.8622	-1.18953	-1.29176	-1.65146	1.07251
Zm.6206.1.A1_at	60S ribosomal protein L35	Zm.92513	-1.18891	1.57403	-1.18001	1.64784
Zm.2294.1.S1_at	---	Zm.72732	-1.18862	2.59963	1.13518	3.66633
Zm.14820.1.S1_at	---	Zm.39157	-1.18844	1.83933	1.05082	1.81906
Zm.9871.1.A1_at	---	Zm.9871	-1.18766	1.02665	1.16405	-1.54622
Zm.711.1.S1_at	Fructokinase 2	Zm.711	-1.18752	-1.19242	-1.52867	-1.07644
Zm.7896.1.S1_at	Hypothetical protein LOC100279464	Zm.7896	-1.1852	2.09981	1.18012	1.23254
Zm.12169.1.S1_at	---	Zm.12169	-1.18414	-1.04757	-1.38287	1.61824
Zm.16971.1.A1_s_at	cytokinin oxidase 2 /// cytokinin oxidase 3	Zm.16971	-1.184	1.11764	-1.65428	1.63387
Zm.550.1.A1_at	glutathione S-transferase GST 22	Zm.550	-1.18385	1.8364	1.11315	1.64496
Zm.2428.1.A1_at	---	Zm.2428	-1.18357	1.86715	1.26756	2.55942
Zm.1612.1.S1_at	---	Zm.1612	-1.18313	-1.766	-1.4674	-1.31125
Zm.2097.1.A1_at	hypothetical protein LOC100274189	Zm.118372	-1.18264	1.38592	-1.03977	1.78372
Zm.10828.1.A1_at	Hypothetical protein LOC100272885	Zm.37489	-1.18244	1.50644	-1.10288	1.10064
Zm.12574.1.A1_at	hypothetical protein LOC100277061	Zm.94269	-1.17923	-1.12863	-1.55082	1.08392
Zm.3132.2.S1_at	hypothetical protein LOC100273073	Zm.118423	-1.17902	1.50981	1.02598	1.0871
Zm.9126.1.A1_at	hypothetical protein LOC100191789	Zm.97488	-1.17775	2.429	2.45926	1.78086
Zm.5126.1.A1_at	---	Zm.5126	-1.17723	-1.92199	-1.52183	-1.31455
Zm.14497.8.A1_s_at	60S ribosomal protein L27 /// 60S ribosomal protein L27	Zm.122098	-1.17714	1.6168	-1.07954	1.66065
Zm.433.1.A1_at	pyruvate dehydrogenase2	Zm.81444	-1.17683	-2.02716	-1.34325	-1.75799
Zm.6702.1.A1_at	hypothetical protein LOC100273003	Zm.96202	-1.17652	-1.52414	-1.59962	1.0079
Zm.19092.1.A1_at	hypothetical protein LOC100279368	Zm.79432	-1.17649	-1.98139	-1.01802	-3.65942
Zm.6397.1.A1_at	---	Zm.6397	-1.17587	1.02415	1.04723	-1.53551
Zm.5576.1.A1_at	hypothetical protein LOC100279702	Zm.5576	-1.17461	1.85067	1.53471	-1.47838
Zm.8426.1.A1_at	hypothetical protein LOC100216659	Zm.10145	-1.17438	1.73368	1.01565	1.43578
ZmAffx.1450.1.S1_at	---	---	-1.17431	1.19873	-1.45748	1.98174
Zm.18401.1.A1_at	---	Zm.79897	-1.17353	1.59936	1.09242	1.04931
ZmAffx.685.1.A1_at	---	Zm.77072	-1.17274	-1.75384	-1.16266	-1.90193
Zm.3012.1.S1_at	---	Zm.66919	-1.17257	2.25691	1.22161	3.96359
Zm.14354.1.S1_x_at	40S ribosomal protein S29 /// 40S ribosomal protein S29	Zm.81321	-1.17014	1.71366	-1.04068	1.61057
Zm.9427.1.A1_at	hypothetical protein LOC100276181	Zm.97525	-1.17007	-1.07205	-1.12516	-1.52845
Zm.5903.1.S1_at	Hypothetical protein LOC100191177	Zm.99497	-1.17002	-1.52759	-1.09822	-1.58594
Zm.10393.1.A1_at	---	Zm.91383	-1.16951	2.38268	-1.12897	2.41304
Zm.16537.3.S1_a_at	hypothetical protein LOC100273170	Zm.118690	-1.16937	1.52076	-1.1066	1.43073
Zm.6989.1.S1_at	---	Zm.122405	-1.16831	-1.1548	1.05908	-1.58287
Zm.7905.1.S1_at	hypothetical protein LOC100193292	Zm.7905	-1.1672	-1.61296	-1.09897	-1.50744
Zm.5990.2.A1_at	Hypothetical protein LOC100279510	Zm.5990	-1.16692	-1.51033	-1.03769	-1.22757
Zm.1359.1.S1_at	male gametophyte-specific2	Zm.1359	-1.16641	2.75422	1.10936	7.54823
Zm.10837.1.S1_at	---	Zm.10837	-1.16584	1.54891	1.08798	2.27543
Zm.4882.2.S1_at	Hypothetical protein LOC100273280	Zm.12927	-1.16501	-1.35489	-1.1429	-1.53146
Zm.18952.1.S1_at	hypothetical protein LOC100274152 /// hypothetical protein LOC100274895	Zm.96390	-1.1642	1.02482	-1.67174	1.30193
Zm.18482.1.A1_at	---	Zm.18482	-1.16289	-1.84254	-1.01682	-1.85246
ZmAffx.1200.1.S1_at	hypothetical protein LOC100191370	Zm.28052	-1.1628	-1.30497	-1.03329	-1.51403
Zm.6673.1.A1_at	hypothetical protein LOC100278360	Zm.6673	-1.16265	-1.54121	-1.02058	-1.62436
Zm.10093.1.A1_at	---	Zm.97728	-1.16264	-1.92841	1.46948	-3.03884
Zm.16958.3.S1_x_at	Hypothetical protein LOC100274227	Zm.82374	-1.16251	1.61166	1.01286	1.37647
Zm.3034.1.A1_at	ZCN15 protein	Zm.3034	-1.16163	1.63721	1.02557	1.43515
Zm.17240.1.A1_at	hypothetical protein LOC100276245	Zm.94452	-1.1611	-1.11768	1.08464	-1.74336
Zm.7333.1.A1_at	kinesin heavy chain	Zm.7333	-1.16108	-1.53456	-1.03886	-1.23184
Zm.6804.2.A1_at	hypothetical protein LOC100217058	Zm.77879	-1.16041	1.66935	1.02652	1.40495
Zm.18534.1.A1_at	protein binding protein	Zm.125208	-1.16009	-1.22681	-1.11765	-2.13458
Zm.1069.2.A1_at	myristoyl-acyl carrier protein thioesterase	Zm.118064	-1.15886	1.68524	-1.1299	1.68615
Zm.10434.1.S1_at	---	Zm.10434	-1.15764	1.51713	-1.31952	1.58351
ZmAffx.726.1.A1_at	---	Zm.29646	-1.1573	1.71719	-1.12067	1.40067
Zm.14319.2.A1_x_at	cell division control protein 2	Zm.14319	-1.1566	1.59892	1.05106	1.46255
Zm.4247.1.A1_at	---	Zm.4247	-1.15649	1.21765	1.51329	-1.09273
Zm.6123.1.S1_at	ribosomal protein S15 containing protein	Zm.83410	-1.15545	1.60002	-1.04169	1.48916
Zm.4271.5.A1_at	Hypothetical protein LOC100191665	Zm.86953	-1.15421	1.58204	1.09363	1.20626
ZmAffx.1192.1.S1_at	hypothetical protein LOC100278640	Zm.34822	-1.15366	5.59387	1.32978	6.05689
Zm.7411.1.A1_at	hypothetical protein LOC100277462	Zm.81267	-1.15281	-1.86355	-1.11473	-2.05432
Zm.3153.2.S1_s_at	ferredoxin1 /// ferredoxin5	Zm.2	-1.1524	-1.46227	1.06388	-1.60592
Zm.15884.1.A1_at	auxin induced protein	Zm.138555	-1.1518	-1.68216	-1.3796	-1.34089
Zm.19300.1.S1_at	DNA repair protein RAD51	Zm.85782	-1.15153	1.96526	1.07108	1.42736
Zm.6626.1.A1_at	Polygalacturonase	Zm.80519	-1.15021	-1.01487	1.05551	-1.55459
Zm.5734.1.A1_at	hypothetical protein LOC100279919	Zm.5734	-1.14989	-2.0523	-1.24962	-1.57212
Zm.5608.1.S1_a_at	---	Zm.66854	-1.14948	-3.77001	1.75052	-4.01348
Zm.19025.1.S1_at	hypothetical protein LOC100192597	Zm.19025	-1.14946	-1.76334	-1.71513	-1.14745
Zm.6840.1.S1_at	40S ribosomal protein S26	Zm.15863	-1.14891	1.56282	-1.07267	1.67757
Zm.3809.1.S1_at	---	Zm.122261	-1.14885	3.26921	1.45945	3.96365
Zm.16289.1.A1_at	hypothetical protein LOC100217119	Zm.95737	-1.14873	2.22285	-1.09769	3.13344
Zm.8858.1.A1_at	hypothetical protein LOC100279959	Zm.79983	-1.14765	-1.36996	-1.08926	-1.50357
Zm.6030.2.A1_at	40S ribosomal protein S14	Zm.92682	-1.1475	1.59769	1.0022	1.52324
Zm.5487.1.S1_at	hypothetical protein LOC100274326	Zm.85066	-1.14746	1.5798	-1.12751	1.7179
Zm.12249.1.A1_at	---	Zm.12249	-1.14725	1.6161	1.03278	1.34002
Zm.8892.1.A1_at	hypothetical protein LOC100193820	Zm.8892	-1.14722	2.7011	1.19757	1.673
Zm.1133.1.S1_at	hypothetical protein LOC100191400	Zm.1133	-1.14699	-1.05783	-1.14943	1.71435
Zm.1940.1.S1_at	---	Zm.66765	-1.14678	2.10854	-1.04793	3.54252
Zm.348.1.A1_x_at	acidic ribosomal protein P3	Zm.93753	-1.14646	1.48698	-1.18701	1.63552
Zm.3817.1.S1_at	---	Zm.84709	-1.14597	1.50635	1.17806	1.19101
Zm.7080.2.A1_at	hypothetical protein LOC100194057	Zm.67831	-1.14504	1.69679	-1.00386	1.58785
Zm.1482.2.A1_at	hypothetical protein LOC100279242	Zm.85552	-1.14434	1.87297	1.07006	1.53693
Zm.842.1.A1_at	hypothetical protein LOC100273345	Zm.93854	-1.14423	-1.65863	-1.00031	-1.51928
Zm.4795.2.A1_at	---	Zm.128562	-1.14401	1.81389	1.19666	-1.02337
Zm.10839.1.S1_at	---	Zm.85992	-1.14385	-1.16024	1.09998	-1.52145
Zm.13812.2.S1_x_at	60S ribosomal protein L11-1	Zm.13812	-1.14346	1.62262	1.06433	1.61225
Zm.19080.1.A1_at	membrane protein	Zm.19080	-1.14239	1.57478	-1.16893	1.55266
Zm.17568.1.S1_at	hypothetical protein LOC100193097	Zm.17568	-1.14209	1.89648	-1.36723	2.24355
AFFX-r2-TagA_at	---	---	-1.14147	1.03696	1.40601	-2.05183
Zm.10423.1.S1_at	fatty acid desaturase8	Zm.103316	-1.14044	-2.12823	-1.08317	-1.90993
Zm.4527.1.A1_s_at	hypothetical protein LOC100272791	Zm.36277	-1.1403	1.55982	1.0293	1.39146
Zm.15444.1.S1_at	actin-depolymerizing factor	Zm.82128	-1.13974	1.61913	1.58076	1.27103
Zm.2212.1.A1_at	hypothetical protein LOC100276550	Zm.2212	-1.13907	-1.60974	-1.22829	-1.47246
Zm.4424.1.A1_at	m24 protein	Zm.4424	-1.13839	1.61765	1.02658	1.20266
ZmAffx.742.1.A1_at	---	Zm.25322	-1.13805	1.24477	-1.14345	1.649
Zm.5718.1.A1_at	hypothetical protein LOC100278767	Zm.141805	-1.13758	1.49163	-1.15069	1.52
Zm.16537.2.A1_at	Hypothetical protein LOC100273082	Zm.20031	-1.13727	1.64842	1.10639	1.40716
Zm.12402.1.S1_at	hypothetical protein LOC100193926	Zm.95631	-1.13724	1.70357	1.37679	1.14931
Zm.6694.1.A1_at	bifunctional nuclease-like	Zm.6694	-1.13698	1.51349	-1.16876	1.77905
Zm.6405.1.A1_at	LOL1	Zm.94261	-1.13692	-1.75462	-1.2498	-1.30963
Zm.15906.1.A1_at	---	Zm.35383	-1.13678	-1.04555	-1.52527	-1.09402
Zm.7769.1.S1_at	protein YABBY	Zm.67159	-1.13646	-1.18996	-1.16739	-1.68542
Zm.1868.1.A1_at	hypothetical protein LOC100277410	Zm.1868	-1.13636	1.2197	-1.14034	1.5712
Zm.1284.1.S1_at	Subtilisin-like protease	Zm.1284	-1.13619	-1.45058	-1.53764	-1.60726
Zm.17971.1.A1_at	VQ motif family protein	Zm.17971	-1.13488	1.39503	1.13983	1.79158
Zm.12666.2.S1_at	meg6 protein	Zm.103496	-1.13477	1.52852	-1.15665	1.49381
Zm.2321.2.A1_a_at	hypothetical protein LOC100274569	Zm.103797	-1.13269	1.13397	-1.37757	1.53787
Zm.3223.2.A1_at	40S ribosomal protein S13 /// ribosomal protein13	Zm.93677	-1.13243	1.52829	-1.03851	1.60797
Zm.3876.1.S1_at	hypothetical protein LOC100278092	Zm.3876	-1.13167	7.02535	1.16148	12.1325
Zm.6230.1.A1_at	hypothetical protein LOC100279247	Zm.6230	-1.1312	-1.32537	-1.02497	-1.60559
Zm.3848.1.S1_at	hypothetical protein LOC100276006	Zm.66421	-1.13115	1.65674	1.14703	2.04618
Zm.5525.1.A1_at	---	Zm.138788	-1.13092	-1.52608	-1.19162	-1.28847
Zm.18911.1.A1_at	hydrolase	Zm.18911	-1.1308	-1.08543	1.07278	-1.51943
Zm.16909.1.A1_at	60S ribosomal protein L27a-3	Zm.93860	-1.13059	1.51196	1.00814	1.46298
Zm.8538.1.S1_at	hypothetical protein LOC100278938	Zm.118484	-1.13038	1.55962	-1.03381	1.11548
Zm.811.1.A1_at	cathepsin B-like cysteine proteinase 3	Zm.82534	-1.13025	1.52589	-1.02913	1.7893
ZmAffx.570.1.A1_at	hypothetical protein LOC100191413	Zm.83739	-1.12974	1.97494	-1.03301	1.73232
Zm.3529.1.A1_a_at	hypothetical protein LOC100193299 /// hypothetical protein LOC100273402	Zm.72678	-1.12964	1.74413	1.07857	1.68482
Zm.2220.1.S1_at	hypothetical protein LOC100278819	Zm.117890	-1.12954	5.50418	1.12465	15.0558
Zm.13737.1.S1_at	Deleted in split hand/splt foot protein 1	Zm.82551	-1.12933	1.67776	1.23154	1.18478
Zm.3460.1.S1_at	---	Zm.3460	-1.12932	-1.55994	-1.46087	-1.21451
ZmAffx.1126.1.A1_at	---	Zm.95014	-1.12916	3.4815	1.01306	4.04882
Zm.17167.1.A1_a_at	hypothetical protein LOC100276673	Zm.17167	-1.12888	1.66284	-1.05839	1.36535
Zm.4578.2.S1_at	hypothetical protein LOC100279630 /// MADS1	Zm.97058	-1.12875	-1.61726	-1.17244	-1.36999
Zm.15922.1.S1_at	hypothetical protein LOC100192051	Zm.67105	-1.12795	2.07254	1.14273	1.31512
Zm.12630.1.A1_at	hypothetical protein LOC100194118	Zm.85287	-1.12758	1.55933	-1.0313	1.76527
ZmAffx.1338.1.S1_at	---	---	-1.12704	-1.43995	-1.67412	-1.20857
Zm.2781.1.A1_at	---	Zm.67007	-1.12696	-1.55526	-1.05272	1.00099
Zm.16988.3.S1_at	hypothetical protein LOC100272336	Zm.19742	-1.12675	1.55233	-1.21682	1.96675
Zm.8617.1.A1_at	hypothetical protein LOC100194322	Zm.8617	-1.12667	2.04697	1.16837	1.45819
Zm.6457.1.S1_at	hypothetical protein LOC100192821	Zm.66718	-1.12588	1.63555	-1.11174	-1.05784
Zm.13870.1.S1_at	myb-related protein c1-I-2K1	Zm.98747	-1.12568	-1.25879	1.10542	-1.56251
Zm.12634.5.S1_x_at	---	Zm.84612	-1.12539	1.59993	-1.03275	1.55366
Zm.13104.1.S1_a_at	---	Zm.85603	-1.12453	1.59954	-1.22867	1.59615
Zm.14307.1.S1_at	adenylate kinase	Zm.94044	-1.12393	1.74096	1.0418	1.6127
Zm.13680.1.S1_at	hypothetical protein LOC100274428	Zm.13680	-1.12387	-1.4495	-1.01478	-1.57811
ZmAffx.852.1.A1_at	Hypothetical protein LOC100273930	Zm.17497	-1.12378	-1.14269	1.11709	-1.54686
Zm.13194.1.S1_at	hypothetical protein LOC100191145	Zm.82449	-1.12345	1.51089	1.11501	1.14306
Zm.8464.1.S1_at	hypothetical protein LOC100191430	Zm.94664	-1.12334	1.12555	-1.22471	-1.55959
Zm.16747.1.A1_at	hypothetical protein LOC100216796	Zm.70368	-1.12332	1.55014	-1.05978	1.55255
Zm.2895.9.A1_a_at	60S ribosomal protein L44	Zm.28149	-1.12332	1.95625	-1.02051	1.87008
Zm.255.1.A1_at	Legumain-like protease	Zm.255	-1.12306	1.38186	1.01508	1.56242
Zm.14021.1.S1_at	ORMDL family protein	Zm.6214	-1.12304	1.76267	-1.09173	1.58281
Zm.13746.1.S1_at	pre-mRNA-splicing factor cwc24	Zm.13746	-1.12302	2.03665	1.08545	1.65648
Zm.12584.5.A1_at	hypothetical protein LOC100272711	Zm.84319	-1.12196	-1.3313	-1.8272	1.30191
Zm.3358.1.A1_at	---	Zm.3358	-1.1218	-1.468	1.07835	-1.5926
Zm.18525.1.A1_at	---	Zm.139310	-1.12146	-1.32559	-1.05834	-1.5359
Zm.14073.1.S1_s_at	60S ribosomal protein L28	Zm.93706	-1.12081	1.78023	1.02385	1.57583
Zm.1141.1.A1_at	D-type cyclin	Zm.95437	-1.11977	1.63965	-1.07662	1.61216
Zm.5267.1.A1_at	copine-1	Zm.72714	-1.11825	1.38122	1.7421	-1.25167
Zm.508.1.S1_at	hypothetical protein LOC100191390	Zm.508	-1.11824	-1.43996	-1.30151	-1.63786
Zm.7015.1.S1_at	Hypothetical protein LOC100274693	Zm.78289	-1.11746	1.6125	-1.02125	1.43329
Zm.3853.1.S1_at	hypothetical protein LOC100274779	Zm.95743	-1.1168	1.52994	1.36974	1.9589
Zm.3910.1.S1_at	hypothetical protein LOC100273948	Zm.67203	-1.11623	2.97042	1.26952	6.84958
Zm.16499.1.S1_at	Hypothetical protein LOC100276162	Zm.81178	-1.11538	-1.02067	-1.06084	-1.51046
Zm.18085.1.S1_at	hypothetical protein LOC100274126	Zm.33541	-1.11511	1.89591	1.1023	1.70056
Zm.6485.1.A1_at	growth-regulating factor 2-like	Zm.80003	-1.11508	1.40493	1.02823	1.65697
Zm.8244.1.S1_at	---	Zm.80570	-1.11421	-1.48303	-1.12796	-1.76167
Zm.4074.1.S1_at	myristoyl-acyl carrier protein thioesterase	Zm.62965	-1.11419	-1.51594	1.06042	-1.5449
Zm.14354.1.S1_at	40S ribosomal protein S29 /// 40S ribosomal protein S29	Zm.81321	-1.11406	1.75955	1.00182	1.54101
ZmAffx.1040.1.S1_at	---	Zm.122814	-1.11385	1.13895	1.51735	-1.19332
Zm.1778.1.A1_at	hypothetical protein LOC100277199	Zm.80715	-1.11321	-4.45851	-2.13911	-2.34672
Zm.6706.1.A1_at	hypothetical protein LOC100191263	Zm.72800	-1.11306	1.48177	-1.18082	1.59541
Zm.3789.1.S1_at	diacylglycerol O-acyltransferase 1	Zm.3789	-1.11267	2.04438	-1.16272	2.17491
Zm.5335.1.A1_at	hypothetical protein LOC100191146	Zm.138374	-1.11149	1.41542	-1.00531	1.63306
Zm.303.1.S1_at	hypersensitive induced reaction1	Zm.303	-1.11131	-1.50379	1.08846	-1.4685
Zm.6501.1.A1_at	Hypothetical protein LOC100280304	Zm.95802	-1.11086	1.24986	-1.28151	1.51862
AFFX-Zm-ef1a-5_a_at	elongation factor 1 alpha	Zm.85733	-1.11072	1.8883	1.02641	1.53864
Zm.18408.1.A1_at	---	Zm.35004	-1.10946	-1.73374	-1.00118	-1.53709
Zm.15821.1.S1_at	Na+/H+ antiporter NHX3	Zm.15821	-1.10937	-1.35959	1.17712	-1.59436
Zm.4682.1.S1_at	acyl-desaturase	Zm.137981	-1.10778	-1.05863	1.73354	-1.08738
Zm.3892.8.S1_a_at	Elongation factor 1 alpha	Zm.70437	-1.10754	1.53491	-1.11509	1.61805
Zm.8714.1.A1_at	acc oxidase	Zm.8714	-1.10708	1.1636	1.77295	-1.26494
Zm.12080.1.A1_at	protein kinase APK1A	Zm.12080	-1.10703	2.06412	-1.07957	2.28957
Zm.1934.1.S1_at	glycerophosphodiester phosphodiesterase	Zm.17819	-1.10697	-1.54921	1.27344	-1.67727
Zm.19303.1.S1_at	nucleoside diphosphate kinase	Zm.19303	-1.10689	1.94035	1.04177	1.52817
Zm.1714.1.S1_at	pre-mRNA branch site p14-like protein	Zm.92508	-1.10655	1.50381	1.051	1.37163
Zm.864.1.S1_at	glutathione transferase30	Zm.864	-1.10629	1.84842	1.31197	1.35015
Zm.17364.1.A1_at	hsp20/alpha crystallin family protein	Zm.17364	-1.10563	-1.66596	-1.595	-1.21582
Zm.19137.1.A1_at	---	Zm.19137	-1.10528	-1.18951	-1.03914	-1.56898
Zm.3161.1.S1_at	hypothetical protein LOC100273395	Zm.3161	-1.10463	1.44307	-1.15717	1.52499
Zm.19206.1.S1_at	Hypothetical protein LOC100272811	Zm.118171	-1.10369	-1.04486	1.03711	-1.55236
Zm.16413.2.A1_at	polygalacturonase	Zm.16413	-1.10365	1.67846	1.15419	1.18092
Zm.6322.1.A1_at	hypothetical protein LOC100279236	Zm.6322	-1.10353	1.04187	-1.51159	1.26012
Zm.9537.1.A1_at	hypothetical protein LOC100193444 /// IAA15 - auxin-responsive Aux/IAA family me	Zm.85568	-1.10349	-1.03916	-1.54196	1.31258
Zm.7094.1.A1_x_at	60S ribosomal protein L7a	Zm.93687	-1.10238	1.66736	-1.00215	1.60202
Zm.6601.1.S1_at	---	Zm.93905	-1.10207	1.59031	1.14065	1.68103
Zm.10055.1.A1_at	hypothetical protein LOC100192882	Zm.15078	-1.10189	1.07986	-1.52232	1.54505
Zm.13558.1.A1_at	---	Zm.1388	-1.10181	1.55604	1.07396	1.376
Zm.3644.1.S1_at	hypothetical protein AY111178 /// hypothetical protein LOC100191318 /// hypothet	Zm.78806	-1.10122	-1.47836	-1.16868	-2.62658
Zm.14456.2.S1_a_at	allyl alcohol dehydrogenase-like protein	Zm.14456	-1.10117	1.70636	1.0974	1.67502
Zm.4554.1.A1_at	cell division protein ftsZ	Zm.4554	-1.10026	2.33195	1.2141	1.69236
Zm.737.1.A1_a_at	cysteine protease	Zm.82264	-1.09924	1.51955	1.17144	1.52456
Zm.5565.1.S1_at	cysteine protease1	Zm.5565	-1.09923	1.52773	1.17833	1.24856
Zm.11691.1.A1_at	hypothetical protein LOC100274910	Zm.11691	-1.09827	2.68353	-1.3047	2.4612
Zm.5998.1.A1_at	---	Zm.85441	-1.09713	1.62366	1.13218	1.45985
Zm.9785.1.S1_at	hypothetical protein LOC100276267	Zm.9785	-1.09657	1.56083	-1.01575	1.57118
Zm.972.1.A1_at	hypothetical protein LOC100278676	Zm.122277	-1.09579	-1.83797	-1.4441	-1.20656
Zm.17271.8.A1_a_at	hypothetical protein LOC100276789	Zm.93675	-1.09454	1.52087	1.04794	1.34344
Zm.12315.2.A1_at	hypothetical protein LOC100192034	Zm.94102	-1.09448	1.59262	1.09151	1.43124
Zm.10718.1.A1_at	hypothetical protein LOC100192577	Zm.10718	-1.09439	-1.48382	1.00738	-1.63689
Zm.13738.1.A1_at	hypothetical protein LOC100273462	Zm.85368	-1.09425	1.96439	1.19047	1.52034
Zm.348.2.A1_a_at	acidic ribosomal protein P3	Zm.93753	-1.0942	1.48779	-1.13458	1.80722
ZmAffx.262.1.A1_s_at	acidic ribosomal protein P3	Zm.93753	-1.09386	1.53798	-1.03897	1.69542
Zm.14039.3.S1_a_at	plasminogen activator inhibitor 1 RNA-binding protein	Zm.84121	-1.09378	1.66565	1.02266	1.59125
Zm.12915.1.S1_at	---	Zm.85292	-1.09359	1.66008	1.16835	1.34428
Zm.3806.1.S1_at	hypothetical protein LOC100280019	Zm.3806	-1.09331	2.60849	1.02253	3.07478
Zm.4956.1.A1_at	Hypothetical protein LOC100193048	Zm.73285	-1.0933	1.47175	-1.09732	1.51192
Zm.6355.1.A1_at	hypothetical protein LOC100274160	Zm.141726	-1.09305	1.77042	1.08451	1.17658
Zm.6045.2.A1_a_at	guanine nucleotide-binding protein beta subunit-like protein	Zm.20124	-1.09296	1.56792	1.01016	1.38862
Zm.12530.1.A1_at	---	Zm.84241	-1.09138	1.53897	1.02832	-1.06274
ZmAffx.718.1.A1_s_at	hypothetical protein LOC100191952	Zm.67954	-1.09112	1.66147	-1.1545	1.82042
Zm.3832.1.S1_at	actin-depolymerizing factor	Zm.3832	-1.08963	2.72505	1.34109	5.11144
Zm.11621.1.A1_at	Diphthamide biosynthesis protein 3	Zm.80439	-1.08925	1.5564	1.16284	1.22331
Zm.10449.1.S1_at	hypothetical protein LOC100274604	Zm.118978	-1.08924	1.49114	-1.00366	1.86552
Zm.3756.1.A1_at	---	Zm.3756	-1.08893	1.22385	1.00981	1.9945
Zm.10189.3.S1_a_at	adenosylhomocysteinase	Zm.80511	-1.08849	1.67866	-1.06938	1.22475
Zm.9030.1.A1_at	39S ribosomal protein L47	Zm.85608	-1.08794	1.96109	1.09599	1.60799
Zm.14045.1.S1_at	profilin 3	Zm.92841	-1.08774	2.48978	1.12176	3.87446
Zm.18058.1.A1_at	---	Zm.119498	-1.08722	1.53753	-1.00769	1.59386
Zm.3797.1.S1_at	pollen allergen Phl p 11	Zm.3797	-1.08552	1.93873	1.02449	3.61309
Zm.11900.1.A1_at	dynein light chain LC6, flagellar outer arm	Zm.11900	-1.08498	-1.51898	-1.05873	-1.34475
Zm.4925.1.A1_at	hypothetical protein LOC100193975	Zm.4925	-1.08491	-1.50821	1.04346	-1.55305
Zm.16468.1.S1_at	hypothetical protein LOC100277908	Zm.97203	-1.08486	1.35195	-1.20027	1.64575
Zm.3892.8.S1_x_at	Elongation factor 1 alpha	Zm.70437	-1.08447	1.62488	-1.0752	1.62454
Zm.3801.2.S1_a_at	hypothetical protein LOC100277001	Zm.3801	-1.0837	1.40679	1.14614	1.53614
Zm.10840.1.S1_at	fasciclin-like arabinogalactan protein 8	Zm.10840	-1.08346	3.80271	1.19971	5.02633
Zm.17819.1.A1_at	hypothetical protein LOC100216744	Zm.96206	-1.0832	-1.70633	1.15411	-1.2949
Zm.12150.1.S1_at	60S ribosomal protein L30	Zm.12150	-1.08286	1.84958	1.07468	1.92543
Zm.537.1.A1_a_at	hypothetical protein LOC100194026 /// hypothetical protein LOC100273405	Zm.95298	-1.08249	1.6231	1.01547	1.55605
Zm.2698.1.A1_at	hypothetical protein LOC100191742	Zm.41482	-1.08243	1.63058	1.04366	1.59751
Zm.18481.1.A1_at	---	Zm.21028	-1.08221	-1.6874	-1.27368	-1.48302
Zm.13228.1.S1_at	LHT1	Zm.13228	-1.08177	2.16941	-1.17246	1.22899
ZmAffx.1340.1.S1_at	---	---	-1.08097	-1.49943	-1.98085	1.27456
Zm.2076.1.A1_at	40S ribosomal protein S16	Zm.72776	-1.07978	1.53999	1.00951	1.44044
Zm.10514.1.S1_at	---	Zm.95169	-1.07904	1.70808	1.044	2.93143
Zm.6592.1.A1_at	kelch motif family protein	Zm.6592	-1.07875	1.1657	1.16703	-1.51363
Zm.13226.2.A1_at	40S ribosomal protein S9	Zm.72543	-1.07786	1.85956	1.04369	1.77871
Zm.18462.1.S1_at	---	Zm.18462	-1.07768	1.26261	-1.48718	2.86229
Zm.17730.1.A1_at	---	Zm.85561	-1.07765	1.61515	1.00092	1.37054
Zm.7370.1.A1_at	beta-expansin 1a	Zm.95874	-1.0768	-1.31976	-1.53978	-1.48597
Zm.2076.1.A1_a_at	40S ribosomal protein S16	Zm.72776	-1.07665	1.45539	1.04636	1.68241
Zm.16747.2.A1_at	Hypothetical protein LOC100192723	Zm.10431	-1.07652	1.73166	-1.04612	1.66838
Zm.9528.2.A1_at	---	Zm.75549	-1.07611	1.31375	-1.04563	1.72738
Zm.17493.1.A1_at	hypothetical protein LOC100272665	Zm.17493	-1.07588	-1.63817	-1.03808	-1.71871
Zm.258.1.S1_s_at	hypothetical protein LOC100275973	Zm.141267	-1.07516	3.96959	1.11989	9.64962
Zm.5727.2.A1_at	Serine/threonine-protein kinase SNT7	Zm.8898	-1.0751	-1.38879	-1.52075	1.13606
Zm.6405.2.S1_at	LOL1	Zm.94261	-1.07485	-1.52719	-1.07768	-1.03903
Zm.5799.1.A1_at	gamma-tocopherol methyltransferase	Zm.5799	-1.07428	-1.5043	1.00819	-1.26368
Zm.15057.1.S1_at	hypothetical protein LOC100277048	Zm.15057	-1.07332	-1.18733	-1.13833	-1.94982
Zm.4869.1.S1_at	hypothetical protein LOC100193077	Zm.4869	-1.07329	1.36669	-1.07427	1.53816
Zm.6207.2.A1_at	60S ribosomal protein L15	Zm.67962	-1.07323	1.35138	-1.04688	1.57636
Zm.3016.1.S1_at	alpha-expansin 3	Zm.3016	-1.07319	4.70347	1.06438	8.66808
Zm.3892.8.S1_at	Elongation factor 1 alpha	Zm.70437	-1.07317	1.69664	-1.08461	1.61468
Zm.9654.1.A1_at	---	Zm.9654	-1.07278	-1.73774	1.0795	-1.76028
Zm.8188.1.A1_at	---	Zm.8188	-1.07256	1.5301	-1.13561	1.66061
Zm.6816.1.A1_at	hypothetical protein LOC100274437	Zm.93849	-1.07219	1.53194	1.06553	1.49669
Zm.1409.2.S1_at	pectinesterase inhibitor domain containing protein	Zm.1409	-1.07211	4.27493	1.06867	6.46473
Zm.6748.1.A1_x_at	Ribosomal protein L26	Zm.121722	-1.07159	1.64965	1.05754	1.49693
Zm.9512.1.A1_at	hypothetical protein LOC100274102	Zm.97536	-1.07128	1.82649	1.07711	1.2818
Zm.1212.1.S1_at	hypothetical protein LOC100194335	Zm.84052	-1.07127	4.44977	1.2324	9.45179
Zm.18490.1.A1_at	uridylate kinase	Zm.18490	-1.07123	-1.59453	-1.08145	-1.52995
Zm.7097.1.S1_at	hypothetical protein LOC100273341	Zm.94170	-1.07117	1.64902	-1.04795	1.72007
Zm.3645.1.A1_at	glutamine amidotransferase subunit pdxT	Zm.85279	-1.07107	-1.65529	-1.08843	-1.42531
Zm.16766.1.A1_at	small nuclear ribonucleoprotein Sm D1	Zm.92604	-1.07049	1.65255	1.03026	1.51304
Zm.4521.1.A1_at	hypothetical protein LOC100191445	Zm.85264	-1.07034	1.62211	1.09319	1.356
Zm.5987.1.A1_at	cysteine protease 1	Zm.133351	-1.07018	1.67174	1.10584	1.14596
ZmAffx.574.1.A1_at	hypothetical protein LOC100279786	Zm.33318	-1.06999	1.44295	1.011	1.64262
ZmAffx.627.1.A1_at	---	---	-1.06979	-1.11461	-1.08387	-1.56722
Zm.4015.1.A1_a_at	60S acidic ribosomal protein P0	Zm.94175	-1.06907	1.89695	1.05257	1.85694
Zm.16958.3.A1_x_at	Hypothetical protein LOC100274227	Zm.82374	-1.0682	1.54925	1.01212	1.55105
Zm.16493.1.S1_at	ATP-dependent Clp protease proteolytic subunit	Zm.118497	-1.06817	1.43615	-1.12649	1.69124
Zm.17321.1.A1_at	hypothetical protein LOC100280347	Zm.17321	-1.06789	-1.07203	1.28377	-1.76642
Zm.13513.1.S1_at	hypothetical protein LOC100193945	Zm.13513	-1.06711	1.50855	1.00633	1.21567
Zm.2825.3.A1_at	---	Zm.118803	-1.06628	-1.21933	-1.10979	-1.57601
Zm.10007.1.A1_at	hypothetical protein LOC100191857	Zm.1528	-1.06628	1.70623	1.23554	1.36039
ZmAffx.1470.1.S1_at	---	---	-1.06571	-1.02404	-1.54476	1.69753
Zm.10920.1.A1_at	wound and phytochrome signaling involved receptor like kinase	Zm.24956	-1.06473	1.91223	1.00676	1.5662
Zm.4187.1.S1_at	---	Zm.85622	-1.0646	-1.54319	-1.15562	-1.06074
RPTR-Zm-AJ002684-1_s_at	---	---	-1.06397	-1.18058	1.14029	-1.78547
ZmAffx.1487.1.S1_at	---	---	-1.06354	-1.09832	-1.5926	1.52275
Zm.14028.1.S1_at	Hypothetical protein LOC100273753	Zm.71416	-1.0635	-1.08507	-1.1563	-1.53299
Zm.8118.1.A1_at	aldehyde dehydrogenase 3B1	Zm.8118	-1.06259	-1.29457	1.13363	-1.69104
Zm.7279.1.S1_at	hypothetical protein LOC100273019	Zm.7279	-1.06203	-1.21838	-1.06607	-2.04645
Zm.16024.1.S1_at	40S ribosomal protein S24	Zm.81456	-1.06196	1.76156	-1.07382	1.91082
Zm.2926.1.A1_at	calmodulin-like protein 1	Zm.2926	-1.06184	1.12554	2.31941	-1.8031
Zm.16909.1.A1_x_at	60S ribosomal protein L27a-3	Zm.93860	-1.06176	1.33375	-1.05294	1.53322
Zm.529.1.A1_at	homocysteine S-methyltransferase-2	Zm.529	-1.06048	-2.08227	-1.09226	-1.86231
Zm.11922.1.A1_at	transposon protein	Zm.11922	-1.06041	-1.06881	1.29542	-1.67435
Zm.5048.1.A1_a_at	---	Zm.92796	-1.06027	1.85471	-1.03169	1.88437
Zm.7094.2.S1_at	60S ribosomal protein L7a	Zm.6052	-1.05998	1.54167	-1.06159	1.69338
Zm.125.1.S1_at	nitrate reductase (NAD(P)H)	Zm.42640	-1.05954	-3.1266	-1.30837	-2.41433
Zm.4824.4.A1_at	Hypothetical protein LOC100273118	Zm.74965	-1.05952	1.5111	1.0061	1.43962
ZmAffx.1192.1.A1_at	Hypothetical protein LOC100278640	Zm.34822	-1.05863	1.45906	-1.00493	2.57154
Zm.10189.1.A1_at	adenosylhomocysteinase	Zm.80511	-1.05855	2.03436	-1.09849	1.87919
Zm.687.1.A1_at	PL3K2	Zm.687	-1.05835	-1.30729	-1.73095	-1.39789
Zm.3624.1.A1_at	Histone H3.2	Zm.29304	-1.05745	-1.6356	-1.18459	-1.28526
Zm.2823.1.A1_at	ankyrin protein kinase-like	Zm.2823	-1.05745	-1.21438	-1.10207	-1.60471
Zm.16968.1.S1_at	zinc finger, C3HC4 type family protein	Zm.15918	-1.0569	-1.50298	1.43283	-1.62139
Zm.2766.1.A1_at	peroxidase	Zm.2766	-1.05687	-1.30827	1.00045	-2.37937
Zm.13207.1.A1_at	---	Zm.85385	-1.05621	1.55061	1.10866	1.34403
Zm.14473.1.A1_a_at	---	Zm.35747 /// Zm.87703	-1.05615	1.64121	1.07618	1.23707
Zm.13624.1.A1_at	hypothetical protein LOC100279244	Zm.66892	-1.05571	1.90816	1.18682	1.68196
Zm.1861.1.S1_at	Hypothetical protein LOC100276614	Zm.123917	-1.05512	1.54128	1.60741	1.46989
ZmAffx.1312.1.S1_at	---	---	-1.05508	-1.05192	1.12734	-1.55892
Zm.537.2.S1_at	hypothetical protein LOC100273405	Zm.95298	-1.0549	1.57128	1.0426	1.44075
Zm.16821.1.A1_at	h/ACA ribonucleoprotein complex subunit 3-like protein	Zm.136613	-1.05473	1.62169	1.08602	1.45273
Zm.3072.1.S1_at	hypothetical protein LOC100194325	Zm.98016	-1.05434	1.32986	-1.11573	1.95604
Zm.495.1.A1_at	prohibitin2	Zm.77056	-1.05403	2.05317	1.31071	1.52729
Zm.6009.1.A1_s_at	hypothetical protein LOC100274708	Zm.73801	-1.05383	-1.06989	-1.59051	1.33556
Zm.16861.3.S1_at	hypothetical protein LOC100194388	Zm.94154	-1.05338	1.05662	1.30556	1.96085
Zm.4382.1.A1_at	hypothetical protein LOC100272729	Zm.4382	-1.05311	1.50333	1.10464	1.25834
ZmAffx.1116.1.S1_at	Hypothetical protein LOC100274767	Zm.25564	-1.05294	-1.25618	-1.05008	-1.92502
Zm.500.1.A1_at	Histone deacetylase 2 isoform b	Zm.500	-1.05294	1.46249	-1.00198	1.67444
Zm.6030.2.A1_x_at	40S ribosomal protein S14	Zm.92682	-1.05279	1.45255	1.0126	1.55002
Zm.6513.1.A1_at	hypothetical protein LOC100273714	Zm.96273	-1.0524	1.3147	-1.18623	1.56146
Zm.13639.1.S1_at	legumin-like protein	Zm.13639	-1.05194	1.70704	1.16115	1.11849
Zm.19243.1.A1_at	hypothetical protein LOC100191799	Zm.19243	-1.05169	1.68547	-1.10317	1.77652
Zm.14073.2.S1_a_at	60S ribosomal protein L28	Zm.93706	-1.05026	1.6107	1.01504	1.61054
Zm.13965.1.S1_at	hypothetical protein LOC100191681	Zm.94403	-1.05008	1.48998	-1.07631	1.51442
Zm.2925.2.S1_at	40S ribosomal protein S27a	Zm.19813	-1.0492	1.72121	-1.01714	1.67788
ZmAffx.96.1.S1_at	Hydroquinone glucosyltransferase	Zm.20337	-1.04886	-1.68201	-1.01419	-1.58829
Zm.12617.1.A1_at	---	Zm.85097	-1.0486	-1.20785	-1.0698	-1.64163
Zm.4020.1.A1_a_at	hypothetical protein LOC100191912	Zm.66604	-1.04801	1.54256	-1.00832	1.59799
Zm.10454.1.S1_at	hypothetical protein LOC100216786	Zm.10454	-1.04776	2.64995	1.24878	4.53956
Zm.10171.1.A1_at	hypothetical protein LOC100279748	Zm.39111	-1.04717	-1.41676	-1.05438	-1.63886
Zm.14573.1.S1_at	glucan endo-1,3-beta-glucosidase 7	Zm.85108	-1.04693	-1.32132	1.12177	-1.57178
Zm.14789.2.S1_a_at	hypothetical protein LOC100193117 /// hypothetical protein LOC100279921	Zm.50366	-1.04679	1.30796	-1.25224	1.52578
Zm.4338.1.A1_at	peroxidase 72	Zm.4338	-1.04647	-1.14982	-1.05466	-1.5056
Zm.2015.2.S1_at	pollen-specific arabinogalacta protein BAN102	Zm.67234	-1.04644	2.90761	1.41985	3.85593
Zm.4015.2.A1_at	hypothetical protein LOC100192652	Zm.86904	-1.04567	-1.61116	1.04828	-1.98578
Zm.7498.1.A1_at	dopamine beta-monooxygenase	Zm.7498	-1.04535	1.50122	1.11995	1.14273
Zm.16958.2.A1_a_at	hypothetical protein LOC100193269	Zm.93823	-1.04489	1.51085	1.00112	1.50966
Zm.10489.1.S1_at	CBL-interacting serine/threonine-protein kinase 15	Zm.84875	-1.04487	2.00289	1.27594	4.13964
Zm.16811.2.A1_at	Hypothetical protein LOC100193878	Zm.93969	-1.04471	1.47319	1.02811	1.95217
Zm.830.1.S1_at	---	Zm.830	-1.04456	-1.10995	1.25261	-1.53965
Zm.8135.1.A1_at	---	Zm.8135	-1.04446	-1.862	-1.14736	-1.56607
Zm.4020.1.A1_at	hypothetical protein LOC100191912	Zm.66604	-1.04429	1.7442	-1.05352	1.7737
Zm.17271.10.A1_a_at	hypothetical protein LOC100276789	Zm.93675	-1.04419	1.66362	1.09584	1.52833
Zm.14365.1.A1_at	5S rRNA binding protein	Zm.14365	-1.04371	1.71372	1.15988	1.23308
Zm.11953.1.S1_at	metal tolerance protein A2	Zm.73536	-1.04362	1.51515	1.02784	1.35676
Zm.17773.1.A1_at	serine carboxypeptidase 1	Zm.17773	-1.04342	1.52811	1.05991	1.34913
Zm.17955.2.A1_a_at	---	Zm.99722	-1.04337	-1.56571	-1.04085	1.06698
Zm.16593.15.A1_x_at	hypothetical protein LOC100192949	Zm.82214	-1.04315	1.51442	-1.02975	1.58266
Zm.8866.1.A1_at	expansin-like 3	Zm.76699	-1.04313	-1.07227	1.0069	-1.6431
Zm.1056.2.A1_at	---	Zm.96189	-1.0429	1.49978	-1.10105	1.66436
Zm.2895.4.S1_a_at	60S ribosomal protein L44	Zm.28149	-1.04266	1.89465	-1.01907	1.87261
Zm.1599.1.S1_a_at	hypothetical protein LOC100280212	Zm.1599	-1.0422	1.07248	-1.0201	2.16736
Zm.14827.1.A1_at	m21 protein	Zm.14827	-1.04212	-2.31607	-1.28992	-1.84512
Zm.17684.1.S1_at	---	Zm.17684	-1.04193	1.68974	1.00602	1.54276
Zm.16185.1.A1_at	---	Zm.67771	-1.04183	-1.18031	1.01907	-1.77284
Zm.3878.1.S1_at	pectinesterase inhibitor domain containing protein	Zm.3878	-1.04155	4.02104	1.16914	8.45381
ZmAffx.13.1.S1_s_at	cellulose synthase 11	Zm.5452	-1.04152	-1.19443	1.03667	-1.65549
Zm.1413.1.S1_at	---	Zm.1413	-1.04143	1.77871	1.46629	2.34946
Zm.3699.1.S1_at	ribosomal proteinS6	Zm.96190	-1.04114	1.31311	-1.13167	1.60597
Zm.3069.1.A1_at	hypothetical protein LOC100192787	Zm.95072	-1.0411	1.64081	1.12585	2.60515
Zm.7081.5.A1_a_at	60S ribosomal protein L24	Zm.19983	-1.0402	1.62514	1.03414	1.52094
Zm.3798.1.S1_at	---	Zm.3798	-1.03989	1.51615	1.4867	1.95725
Zm.1071.1.S1_at	---	Zm.1071	-1.0395	-1.65882	-1.48309	-1.79148
Zm.5523.1.A1_at	hypothetical protein LOC100274060	Zm.5523	-1.03901	1.64061	1.06434	1.54082
Zm.3256.2.S1_at	Prostaglandin E synthase 3	Zm.28642	-1.03876	1.54748	-1.24504	1.21352
Zm.13944.6.S1_a_at	glycine-rich RNA-binding protein 8	Zm.94780	-1.03859	1.275	-1.12347	1.68685
Zm.7858.1.A1_at	---	Zm.7858	-1.03852	-2.79947	-1.22835	-2.33655
Zm.6207.6.S1_at	60S ribosomal protein L15	Zm.87274	-1.03818	1.61319	-1.05287	1.6458
Zm.6755.1.A1_at	nicotiana lesion-inducing like	Zm.67112	-1.0381	1.6813	1.02943	1.46968
Zm.3358.2.A1_at	---	Zm.3358	-1.03787	-1.11627	1.09508	-1.52638
Zm.4107.1.A1_at	hypothetical protein LOC100273161	Zm.80509	-1.03733	1.73386	-1.28068	1.34284
Zm.13464.1.S1_at	ATP binding protein	Zm.75593	-1.03718	1.20273	1.09418	-1.87453
Zm.17654.1.S1_at	hypothetical protein LOC100193617	Zm.69093	-1.03696	1.58468	1.09237	1.11086
Zm.12794.1.A1_at	protein kinase domain containing protein	Zm.12794	-1.03619	-1.44474	1.00132	-1.55864
Zm.14380.1.A1_at	---	Zm.86162	-1.0361	-1.59677	-1.21672	-1.36787
Zm.5313.3.A1_x_at	60S ribosomal protein L12	Zm.117934	-1.03609	1.36513	-1.04259	1.50814
Zm.1704.1.S1_at	hypothetical protein LOC100217212	Zm.84801	-1.03582	1.58043	1.01678	1.48889
Zm.9880.1.S1_at	---	Zm.96494	-1.0357	1.3952	1.52867	1.02893
Zm.6079.1.S1_at	ribosomal protein L25	Zm.119190	-1.0357	1.82259	1.06112	1.86026
Zm.6866.1.S1_at	nucleic acid binding protein	Zm.91230	-1.03534	1.63563	-1.0229	1.68473
Zm.16861.2.S1_x_at	L-ascorbate oxidase	Zm.94152	-1.0353	2.64739	1.16242	2.70742
Zm.14007.1.A1_s_at	40S ribosomal protein S28	Zm.95504	-1.03517	1.66384	-1.02565	1.5109
Zm.3038.1.A1_x_at	ripening-related protein	Zm.122502	-1.03515	-1.49781	1.0232	-1.53686
Zm.40.1.S1_at	---	Zm.81165	-1.03492	1.44359	-1.12231	1.77485
Zm.6052.1.A1_at	hypothetical protein LOC100191190	Zm.93661	-1.03467	1.94497	1.02687	1.83288
Zm.14129.1.A1_a_at	ribosomal protein S24	Zm.92504	-1.03465	1.44509	1.00325	1.64362
Zm.17973.1.A1_at	---	Zm.3976	-1.0341	-1.82414	-1.19864	-1.58253
Zm.7438.1.A1_at	---	Zm.7438	-1.03384	-1.34361	1.03803	-1.59342
Zm.6069.2.S1_at	---	Zm.94778	-1.0335	1.77737	-1.00003	1.8101
Zm.14940.1.S1_at	hypothetical protein LOC100192835	Zm.95863	-1.03313	1.70268	1.01528	1.66224
Zm.13188.1.A1_a_at	hypothetical protein LOC100193240 /// hypothetical protein LOC100193556	Zm.37684	-1.03276	1.52872	-1.06396	1.72059
Zm.16836.1.A1_at	hypothetical protein LOC100193667	Zm.16836	-1.0327	2.13015	1.3194	1.62212
Zm.17836.1.A1_x_at	60S ribosomal protein L31	Zm.17836	-1.03253	1.90453	1.05202	1.9776
Zm.4219.1.A1_at	hypothetical protein LOC100273250	Zm.4219	-1.03208	1.02632	-1.30581	1.50192
Zm.15895.1.A1_at	hypothetical protein LOC100192599	Zm.81368	-1.0319	-1.81713	-1.11576	-1.80379
Zm.3976.1.S1_at	---	Zm.3976	-1.03164	-2.20834	-1.30591	-1.41221
ZmAffx.617.1.S1_at	---	---	-1.03154	-1.15715	1.06074	-1.58287
Zm.7150.4.A1_x_at	hypothetical protein LOC100277393 /// induced stolen tip protein TUB8 /// induce	Zm.138116	-1.0315	-1.30192	-1.71273	1.12898
Zm.5072.1.A1_at	hypothetical protein LOC100191823	Zm.85506	-1.03043	1.38618	1.08709	1.60888
Zm.7006.1.A1_a_at	hypothetical protein LOC100274348 /// 40S ribosomal protein S3	Zm.7006	-1.03033	1.74796	1.09651	1.60559
Zm.4301.1.A1_at	hypothetical protein LOC100274567	Zm.31413	-1.03018	-1.70182	-1.03103	-1.57046
Zm.14039.1.A2_a_at	plasminogen activator inhibitor 1 RNA-binding protein	Zm.84121	-1.02965	1.53395	1.06233	1.58425
Zm.10447.1.S1_at	pectinesterase inhibitor domain containing protein	Zm.10447	-1.02937	1.50193	1.10114	2.25622
Zm.6190.1.A1_at	H/ACA ribonucleoprotein complex subunit 3-like protein	Zm.87234	-1.02898	1.47931	-1.01507	1.65567
Zm.6659.1.A1_at	pathogenesis related protein-5	Zm.6659	-1.02855	1.81433	-1.29046	1.10503
Zm.16508.1.S1_x_at	ribosomal protein L39	Zm.93635	-1.02827	1.79285	1.04861	1.61453
Zm.16354.1.S1_at	---	Zm.16354	-1.02816	1.08812	1.07836	-1.6617
Zm.5369.1.A1_at	---	Zm.5369	-1.02807	-1.77002	1.12652	-1.76457
Zm.14673.1.A1_at	---	Zm.138537	-1.02756	-1.52734	-1.11965	-1.17909
Zm.13982.1.S1_at	hypothetical protein LOC100272291	Zm.13982	-1.02701	-1.55377	1.10896	-1.59185
Zm.4271.1.A1_at	hypothetical protein LOC100191665	Zm.86953	-1.0266	1.44938	-1.08263	1.5894
Zm.12166.1.A1_at	phenylalanyl-tRNA synthetase beta chain	Zm.12166	-1.02658	1.47777	-1.01456	1.50444
Zm.1786.1.S1_at	PHD finger-like domain-containing protein 5A	Zm.74903	-1.02643	1.38865	-1.13541	1.73949
Zm.3780.1.S1_at	low-molecular-weight cysteine-rich protein LCR69	Zm.80859	-1.02638	3.88301	1.00661	8.77978
Zm.3187.1.A1_at	---	Zm.3187	-1.02552	1.81852	1.31896	1.16916
Zm.6079.1.S1_x_at	ribosomal protein L25	Zm.119190	-1.02517	1.71043	1.00648	1.75427
Zm.226.1.S1_at	starch branching enzyme1	Zm.94827	-1.02515	1.65169	1.16693	1.5592
Zm.3483.1.A1_at	---	Zm.3483	-1.02494	-1.41076	1.17704	-1.56259
Zm.5875.1.A1_at	hypothetical protein LOC100193662	Zm.5875	-1.02451	1.7603	1.08519	1.67675
Zm.10091.1.A1_at	hypothetical protein LOC100277849	Zm.97726	-1.02431	1.80947	1.04893	1.4471
Zm.3299.1.S1_at	---	Zm.83822	-1.02422	1.62687	1.39132	1.27239
Zm.7876.1.A1_at	Hypothetical protein LOC100216821	Zm.7876	-1.02407	1.31916	1.05497	1.78852
Zm.2382.2.A1_at	methylthioribose kinase	Zm.67267	-1.02366	1.6139	1.33267	1.33717
Zm.4797.1.A1_at	fibrillarin-2	Zm.82143	-1.02345	2.32435	1.207	1.81937
Zm.6332.1.S1_at	hypothetical protein LOC100275800	Zm.27453	-1.02312	-1.53841	1.05396	-1.56286
Zm.8015.1.A1_at	hypothetical protein LOC100278997	Zm.8015	-1.02172	-1.33252	1.01528	-1.51915
Zm.3743.1.S1_at	---	Zm.3743	-1.02071	-1.59704	-1.20155	-1.66735
Zm.19183.1.A1_at	Hypothetical protein LOC100275778	Zm.16514	-1.01971	-1.901	-1.60032	-1.52438
ZmAffx.1199.2.S1_at	hydrolase, acting on ester bonds	Zm.22366	-1.01866	1.71749	1.07483	1.33731
Zm.17181.1.S1_at	O-succinylhomoserine sulfhydrylase	Zm.17181	-1.01864	2.49526	1.02518	2.85803
Zm.1442.3.A1_at	hypothetical protein LOC100280177	Zm.81328	-1.01842	1.60181	-1.01868	1.72292
Zm.18249.1.A1_at	---	Zm.35425	-1.0171	-1.56491	-1.1066	-1.41831
Zm.1204.1.S1_at	---	Zm.95519	-1.01637	-1.50391	1.01186	-1.35241
Zm.11864.1.S1_at	hypothetical protein LOC100216632	Zm.83590	-1.01602	-1.68752	-1.84263	-1.19317
Zm.16848.1.A1_at	hypothetical protein LOC100193258	Zm.20091	-1.01596	2.01019	1.06759	1.70634
Zm.4487.1.A1_at	SAM-dependent methyltransferase	Zm.85076	-1.01556	1.53863	1.01414	1.43073
Zm.5990.1.S1_a_at	Hypothetical protein LOC100279510	Zm.5990	-1.0155	-1.81423	-1.38916	1.046
Zm.6207.3.A1_x_at	60S ribosomal protein L15	Zm.68104	-1.01547	1.26107	-1.04647	1.54633
Zm.13610.1.A1_at	LOL3	Zm.66870	-1.01531	-1.36155	1.36084	-2.21659
Zm.14424.1.S1_at	hypothetical protein LOC100275964	Zm.138096	-1.01477	3.82893	1.26382	6.24332
Zm.5772.1.S1_at	---	Zm.123720 /// Zm.5772	-1.01451	-1.63967	-1.00245	-2.13981
Zm.13353.1.A1_at	DNA replication complex GINS protein PSF1	Zm.13353	-1.01388	1.07666	-1.05669	1.64491
Zm.10477.1.S1_at	nitrate-induced NOI protein	Zm.138008	-1.01387	1.08127	-1.0085	1.66272
Zm.13188.1.A1_x_at	hypothetical protein LOC100193556	Zm.137966	-1.01357	1.55904	-1.04613	1.62691
Zm.10511.1.S1_at	---	Zm.10511	-1.01352	6.58815	1.20129	9.20358
Zm.14501.2.A1_at	hypothetical protein LOC100280317	Zm.94572	-1.01294	1.46901	-1.15416	1.62677
Zm.5987.1.A2_at	cysteine protease component of protease-inhibitor complex	Zm.5987	-1.01239	1.59083	1.08734	1.43815
Zm.17916.1.S1_at	hypothetical protein LOC100193759	Zm.17916	-1.01237	-1.32899	-1.10379	-1.51822
Zm.10377.1.A1_at	hypothetical protein LOC100273283	Zm.10377	-1.01183	1.82653	-1.37869	1.38859
Zm.1561.1.A1_at	hypothetical protein LOC100279615	Zm.1561	-1.01167	1.24734	-1.33997	1.75129
Zm.13941.1.S1_at	hypothetical protein LOC100277314	Zm.122085	-1.01146	1.34541	-1.01617	1.54665
Zm.4126.1.A1_at	small nucleolar ribonucleoprotein complex subunit	Zm.4126	-1.01138	-1.11856	1.14865	1.52521
Zm.6555.2.S1_at	hypothetical protein LOC100273907	Zm.14898	-1.01132	1.51756	1.02477	1.60272
Zm.570.1.A1_at	mitochondrial ribosomal protein S10	Zm.570	-1.01011	1.51635	1.05797	1.27112
ZmAffx.1048.1.S1_at	---	Zm.3324	-1.01005	-1.56346	-1.04915	-1.35766
Zm.11798.1.A1_at	---	Zm.11798	-1.00964	-1.5253	-1.10881	-1.31267
Zm.4529.1.A1_a_at	lipid binding protein	Zm.93720	-1.00953	-1.61289	-1.2108	-1.44217
Zm.6782.1.A1_at	hypothetical protein LOC100193477	Zm.95387	-1.00923	1.66914	-1.05153	1.65371
Zm.16572.1.A1_at	---	Zm.119395	-1.00882	-1.16726	1.10236	-1.63274
Zm.14247.1.A1_at	40S ribosomal protein S29	Zm.92326	-1.00873	1.76441	1.12115	1.62559
Zm.7050.1.A1_at	hypothetical protein LOC100193672	Zm.81925	-1.00872	1.53738	-1.02292	1.79769
Zm.15855.3.A1_a_at	40S ribosomal protein S25-1	Zm.72753	-1.00842	1.55081	1.01716	1.45055
Zm.13188.2.S1_x_at	hypothetical protein LOC100193240	Zm.37684	-1.00827	1.5242	-1.02617	1.57215
Zm.6698.1.A1_at	periodic tryptophan protein 1	Zm.6698	-1.00787	1.29888	1.01523	1.56954
Zm.11858.1.S1_at	3-5 exoribonuclease CSL4	Zm.11858	-1.00787	1.63188	-1.08787	1.58748
Zm.10516.1.S1_at	---	Zm.95011	-1.00764	1.10479	-1.21647	2.38229
Zm.3256.1.A1_at	hypothetical protein LOC100277067	Zm.3256	-1.00681	1.54278	1.25594	1.15017
Zm.6755.2.A1_at	Nicotiana lesion-inducing like	Zm.67112	-1.00658	1.50662	-1.12247	1.4553
ZmAffx.980.1.A1_at	hypothetical protein LOC100277796	Zm.27073	-1.00642	1.31997	-1.12945	1.58346
Zm.4068.2.S1_x_at	Ferredoxin-NADP reductase precursor	Zm.4068	-1.00594	-1.40342	-1.06533	-2.08885
Zm.17224.1.S1_s_at	---	Zm.17224	-1.0057	1.59934	1.01997	1.16572
Zm.923.1.S1_at	---	Zm.923	-1.0054	1.1817	-1.10271	1.57861
Zm.2059.1.S1_at	---	Zm.24137	-1.00489	2.13896	1.14495	1.94712
Zm.14412.3.A1_at	hypothetical protein LOC100193699	Zm.71801	-1.00476	1.34735	1.08651	1.52203
Zm.9923.1.A1_at	---	Zm.9674	-1.00449	1.84854	1.0998	1.38948
Zm.18900.1.S1_at	acc oxidase	Zm.99814	-1.00378	2.32073	-1.34369	2.49333
Zm.17592.1.A1_at	hypothetical protein LOC100191360	Zm.68099	-1.00364	-1.33952	1.06217	-1.55817
Zm.537.1.A1_at	hypothetical protein LOC100194026	Zm.537	-1.00341	2.21205	1.09002	1.86742
Zm.465.1.A1_at	acidic ribosomal protein P2a-3	Zm.465	-1.00328	1.65803	1.0783	1.91846
Zm.206.3.S1_x_at	40S ribosomal subunit protein S21	Zm.34516	-1.00318	1.60058	-1.00742	1.48861
Zm.4135.1.A1_at	hypothetical protein LOC100279987	Zm.85618	-1.00298	1.14156	-1.084	1.59303
Zm.17091.1.A1_at	Hypothetical protein LOC100274480	Zm.244	-1.00257	-1.70985	-1.00385	-1.93536
Zm.2895.3.S1_a_at	60S ribosomal protein L44	Zm.28149	-1.00151	1.32243	-1.01902	1.50029
Zm.16482.2.A1_at	---	Zm.93096	-1.00118	1.62019	-1.03628	1.80415
Zm.9167.1.A1_at	---	Zm.9167	-1.00067	1.3816	-1.63097	1.44994
Zm.2895.9.A1_x_at	60S ribosomal protein L44	Zm.28149	-1.00029	1.73613	1.01609	1.70533
Zm.1419.1.S1_at	hypothetical protein LOC100272880	Zm.67083	1	1.12691	1.44501	-2.02098
Zm.8677.1.A1_at	structural constituent of ribosome	Zm.138138	1	1.22188	1.0257	1.62893
Zm.14471.3.S1_at	hypothetical protein LOC100191368	Zm.95111	1	1.72094	-1.0098	1.95073
Zm.6207.5.S1_at	60S ribosomal protein L15	Zm.20103	1.00007	1.38308	1.01228	1.57132
Zm.14501.4.S1_x_at	hypothetical protein LOC100191411	Zm.78372	1.00009	1.62847	-1.15086	1.65411
Zm.5886.1.S1_at	prohibitin4	Zm.74300	1.0002	2.83735	1.28953	2.08706
Zm.17808.1.S1_at	protein Kinase-like protein TMKL1	Zm.17808	1.00025	-1.09839	1.0254	-1.54643
Zm.1231.2.S1_a_at	---	Zm.1231	1.00026	1.38753	-1.13587	1.59504
Zm.17269.1.S1_at	small nuclear ribonucleoprotein Sm D2	Zm.80795	1.00042	1.62859	1.00827	1.59007
Zm.3529.1.A1_at	hypothetical protein LOC100273402	Zm.72678	1.00084	1.55632	1.07998	1.48234
Zm.7850.1.A1_at	hypothetical protein LOC100272428	Zm.7850	1.00107	-1.42103	1.2764	-1.70047
Zm.19009.1.A1_at	hypothetical protein LOC100193067	Zm.20954	1.00237	1.52136	1.27449	1.29266
Zm.10136.1.A1_at	---	Zm.10136	1.00244	-1.63959	-1.12836	-1.13982
Zm.15912.1.S1_at	cellulose synthase-1	Zm.67746	1.00277	-1.16451	-1.26187	-1.60733
Zm.5860.2.A1_at	Grx_C4 - glutaredoxin subgroup I	Zm.95200	1.00298	1.41242	-1.14115	1.63063
Zm.13143.1.A1_at	hypothetical protein LOC100191497	Zm.84718	1.00359	2.01876	-1.03476	1.72506
Zm.3872.1.A1_at	hypothetical protein LOC100279373	Zm.84987	1.00367	1.7112	1.04846	1.38532
Zm.18807.1.A1_at	hypothetical protein LOC100272841	Zm.97471	1.0037	-1.22788	1.16418	-1.61288
Zm.16958.2.A1_x_at	hypothetical protein LOC100193269	Zm.93823	1.00375	1.45949	1.01398	1.69975
Zm.10790.1.S1_at	glutamyl-tRNA reductase1 /// hypothetical protein LOC100191548	Zm.10790	1.00392	-1.61462	-1.22312	-1.32421
Zm.1938.1.A1_at	---	Zm.92819	1.00397	-1.56697	-1.0971	-1.38899
Zm.4747.2.A1_x_at	small nuclear ribonucleoprotein-associated protein B	Zm.96550	1.00402	2.41373	1.15068	1.68815
Zm.13426.1.S1_at	hypothetical protein LOC100194289	Zm.14412	1.00419	1.73311	1.07295	1.61591
Zm.13341.1.S1_at	hypothetical protein LOC100191832	Zm.96028	1.00436	1.23698	1.09625	1.52502
Zm.13755.1.S1_s_at	hypothetical protein LOC100192051	Zm.67105	1.00445	1.83841	1.0888	1.4101
Zm.14852.1.A1_at	Hypothetical protein LOC100272758	Zm.29872	1.00628	-1.51512	-1.11356	1.02485
Zm.518.1.A1_at	cellulose synthase-2	Zm.518	1.00646	-1.28171	-1.27006	-1.92529
Zm.17846.1.S1_at	hypothetical protein LOC100192743	Zm.91924	1.00666	1.51588	1.04734	1.41954
Zm.16193.1.A1_at	ribosome recycling factor	Zm.81041	1.00668	-1.34956	1.15184	-1.58162
Zm.7082.2.S1_at	hypothetical protein LOC100194344	Zm.7082	1.00748	1.6028	1.00688	1.56889
Zm.2228.1.A1_at	Hypothetical protein LOC100193104	Zm.118289	1.00808	1.5241	1.30444	2.03466
Zm.7826.1.S1_at	HVA22-like protein a	Zm.66127	1.00826	1.50265	1.19894	1.43479
Zm.6732.2.A1_at	---	Zm.138249	1.00834	1.26905	-1.01749	1.51079
Zm.9795.1.A1_at	---	Zm.9795	1.00876	-1.56486	1.08505	-1.47487
Zm.16508.1.S1_at	ribosomal protein L39	Zm.93635	1.00933	1.62015	1.04144	1.44642
Zm.1624.1.A1_at	carbohydrate transporter/ sugar porter/ transporter	Zm.1624	1.00943	1.9661	1.60615	1.2304
Zm.3785.1.S1_at	nuclear protein	Zm.138343	1.00967	1.22573	1.37058	1.92297
Zm.4385.1.S1_at	small nuclear ribonucleoprotein-associated protein B	Zm.84720	1.00978	1.42833	1.01582	1.76336
Zm.16861.2.S1_at	L-ascorbate oxidase	Zm.94152	1.00987	4.29857	1.33715	6.1754
Zm.13284.1.S1_at	hypothetical protein LOC100280123	Zm.98203	1.00989	-1.64518	1.00145	-1.68757
Zm.16049.2.A1_x_at	40S ribosomal protein S28	Zm.78625	1.01008	1.52069	-1.0981	1.55833
Zm.6572.1.A1_at	---	Zm.94917	1.01052	1.33901	-1.04024	1.58022
Zm.5330.1.A1_at	1,4-dihydroxy-2-naphthoate octaprenyltransferase	Zm.75945	1.01056	-1.45051	-1.01099	-1.58485
Zm.19192.1.A1_at	hypothetical protein LOC100279895	Zm.19192	1.01076	-1.58626	-1.06378	-1.30669
Zm.11962.1.A1_at	---	Zm.85861	1.01113	1.59278	1.03911	1.89139
Zm.7309.1.S1_s_at	nucleosome/chromatin assembly factor A /// nucleosome/chromatin assembly factor	Zm.7309	1.0112	2.0557	1.12993	2.01272
Zm.12379.1.S1_at	hypothetical protein LOC100216952	Zm.95702	1.01213	2.62945	-1.11376	4.22219
Zm.14039.1.A1_at	plasminogen activator inhibitor 1 RNA-binding protein	Zm.84121	1.0125	1.25945	1.06725	1.59242
Zm.9561.1.A1_at	calmodulin binding protein	Zm.95088	1.01277	1.60705	1.04788	1.46217
Zm.3256.1.A1_a_at	hypothetical protein LOC100277067	Zm.3256	1.01325	1.63415	1.52903	1.25492
Zm.14596.1.S1_a_at	60S ribosomal protein L10-3	Zm.19961	1.01357	1.31897	1.07194	1.51149
Zm.4026.1.A1_at	---	Zm.85614	1.01465	1.33638	-1.16337	1.70304
Zm.13459.1.A1_at	hypothetical protein LOC100279797	Zm.66621	1.01472	1.55559	1.25118	1.26286
Zm.2965.1.S1_at	---	Zm.16037	1.01493	3.08194	1.00578	9.21309
Zm.19064.1.S1_at	hypothetical protein LOC100279201	Zm.19064	1.01541	1.36478	1.11159	1.58693
Zm.4069.1.A1_at	hypothetical protein LOC100274464	Zm.118604	1.01547	-1.38335	1.17508	-1.51026
Zm.16056.1.S1_at	hypothetical protein LOC100279380	Zm.138571	1.01555	1.46768	-1.15248	1.64744
Zm.2076.2.A1_at	hypothetical protein LOC100194265	Zm.81281	1.01569	1.6035	-1.02756	1.68778
Zm.6684.1.S1_x_at	60S ribosomal protein L29	Zm.74963	1.01571	1.72248	-1.07716	1.93498
Zm.17539.1.S1_at	---	Zm.79919	1.01594	-1.87271	-1.00319	-1.89757
Zm.6569.4.A1_a_at	40S ribosomal protein S15	Zm.95621	1.01609	1.64252	1.09683	1.71362
Zm.7859.1.S1_at	aldo/keto reductase AKR1 /// auxin-induced protein PCNT115	Zm.83987	1.01639	1.68842	-1.11549	1.64956
Zm.3921.1.S1_at	hypothetical protein LOC100276097	Zm.95993	1.01643	1.71666	1.12014	2.01619
Zm.6991.1.A1_at	ribosomal protein L35 containing protein	Zm.84694	1.0167	1.51413	1.14878	1.4512
Zm.2962.1.S1_at	hypothetical protein LOC100272424	Zm.75997	1.01693	1.23917	1.0615	-1.56048
Zm.14934.1.A1_at	CHCH domain containing protein	Zm.104099	1.01718	1.64215	1.22621	1.25287
Zm.14270.1.A1_a_at	hypothetical protein LOC100216603	Zm.92696	1.01718	1.82986	1.08821	1.59102
Zm.14596.1.S1_at	QM protein	Zm.94038	1.01722	1.412	1.0218	1.59419
Zm.1585.1.S1_at	profilin 2	Zm.94151	1.01735	4.08334	1.08652	6.07227
Zm.11927.1.A1_at	---	Zm.11927	1.01791	1.73745	1.28276	-1.03511
Zm.4654.2.S1_at	---	---	1.01805	-1.57885	-1.23087	-1.02724
Zm.3903.1.S1_at	---	Zm.3903	1.01813	-1.00654	1.52183	1.36932
Zm.5064.1.S1_at	---	Zm.85428	1.01817	1.58442	1.08377	1.36079
Zm.14412.1.S1_a_at	hypothetical protein LOC100194289	Zm.14412	1.01838	1.62631	1.01855	1.71595
Zm.7294.1.S1_at	hypothetical protein LOC100273088	Zm.80897	1.01903	1.60534	-1.13565	1.5024
Zm.4270.2.A1_a_at	Bowman-Birk serine protease inhibitor-like	Zm.92782	1.01969	4.20286	1.64185	3.17002
Zm.10199.1.A1_at	hypothetical protein LOC100193850	Zm.79705	1.02004	-1.28824	-1.02905	-1.50232
Zm.6030.1.S1_x_at	hypothetical protein LOC100192550	Zm.31271	1.02046	1.52391	1.20231	1.61798
Zm.12667.1.S1_at	hypothetical protein LOC100276149 /// hypothetical protein LOC100278740	Zm.83988	1.02062	1.78091	1.08463	1.91219
ZmAffx.726.1.S1_at	---	Zm.29646	1.02082	-1.32938	-1.50156	1.18204
Zm.99.1.A1_at	ferritin1	Zm.99	1.02092	-2.10214	-1.39358	-1.36952
Zm.3257.1.S1_at	hypothetical protein LOC100216865 /// beta-4 tubulin	Zm.75843	1.02137	-2.32583	-1.0512	-2.13509
Zm.16502.7.A1_x_at	60S ribosomal protein L36-2	Zm.75339	1.02152	1.75575	1.11241	1.8064
Zm.2500.1.A1_at	---	Zm.2500	1.02158	-1.06261	1.74066	-1.31674
Zm.2895.2.A1_a_at	60S ribosomal protein L44 /// 60S ribosomal protein L44	Zm.28149	1.02184	1.62058	1.03269	1.53507
Zm.10633.1.A1_at	hypothetical protein LOC100273094 /// alliin lyase	Zm.10633	1.02199	2.0009	1.58137	1.70249
Zm.2157.1.A1_a_at	ribosomal protein S11	Zm.2157	1.02285	1.53568	1.00465	1.51701
Zm.5034.1.A1_at	---	Zm.5034	1.02296	1.33013	-1.1142	1.68366
Zm.12577.1.A1_at	DNA methyl transferase 106	Zm.12577	1.02327	1.43962	-1.03302	2.17111
Zm.14826.1.S1_at	m23 protein	Zm.103434	1.02344	1.46755	-1.02068	1.63971
Zm.2034.1.S1_at	hypothetical protein LOC100277458	Zm.122252	1.02365	2.33456	1.20504	2.88495
Zm.3418.1.A1_at	---	Zm.3418	1.02396	-1.60132	1.09085	-1.62679
Zm.3529.1.A1_x_at	hypothetical protein LOC100273402	Zm.72678	1.02413	1.53392	1.05571	1.54679
Zm.16290.1.S1_at	---	Zm.73053	1.02527	1.28308	-1.0862	1.58476
Zm.2925.3.A1_at	Ubiquitin	Zm.117641	1.02556	1.52603	-1.01823	1.64535
Zm.12354.1.A1_at	hypothetical protein LOC100276525	Zm.12354	1.02617	-1.43367	-1.01063	-1.58706
ZmAffx.450.1.S1_at	Epoxide hydrolase 2	Zm.24671	1.02632	1.56294	1.10455	-1.03345
Zm.11608.1.A1_at	hypothetical protein LOC100277342	Zm.128698	1.02681	-1.14774	1.11695	-1.65601
Zm.18435.1.A1_at	hypothetical protein LOC100272554	Zm.76696	1.02732	-1.24847	1.21602	-1.52181
ZmAffx.1439.1.S1_at	---	Zm.93283	1.02751	-1.5794	-1.57288	-1.16601
Zm.17529.1.S1_at	---	Zm.17529	1.02767	1.68175	1.07562	1.28578
Zm.5476.3.A1_at	hypothetical protein LOC100272988	Zm.122399	1.0279	1.90471	-1.09325	2.15133
Zm.7097.2.A1_a_at	hypothetical protein LOC100273341 /// 40S ribosomal protein S18	Zm.94170	1.02824	1.3993	1.03509	1.77696
Zm.2951.1.A1_at	protein disulfide isomerase	Zm.2951	1.02829	1.36245	-1.09294	1.70202
Zm.7150.1.A1_x_at	---	Zm.121743	1.02906	-1.53659	-1.40606	1.0836
Zm.18084.1.A1_at	---	Zm.18084	1.02942	1.92258	1.3235	1.25119
Zm.19127.1.A1_at	---	Zm.19127	1.02953	-1.54905	1.1034	-1.52179
Zm.14451.2.S1_at	60S ribosomal protein L29	Zm.93347	1.02966	1.54301	1.04059	1.62518
Zm.17976.1.A1_at	hypothetical protein LOC100277421	Zm.17976	1.02968	-1.36855	-1.06889	-2.24044
Zm.15854.1.S1_at	---	Zm.15854	1.02992	-2.16742	-1.08468	-2.20766
Zm.16482.3.A1_x_at	60S ribosomal protein L4	Zm.77544	1.03025	1.53341	-1.08574	1.82187
Zm.6215.1.A1_at	ATP-dependent RNA helicase	Zm.6215	1.03034	1.38318	1.20933	1.54961
Zm.6272.1.A1_at	---	Zm.82376	1.0305	1.52722	1.59932	1.22319
Zm.1377.1.A1_at	hypothetical protein LOC100275345	Zm.10443	1.03074	-2.37555	-1.09773	-2.50566
Zm.17156.1.A1_at	hypothetical protein LOC100191577	Zm.17156	1.03094	-1.88502	1.1181	-1.78317
Zm.3554.2.S1_x_at	Zea m 13 allergen	Zm.36659	1.03132	3.15286	1.27627	5.65022
Zm.1381.1.S1_at	male-gametophyte specific1	Zm.1381	1.0316	3.55931	1.24884	5.47025
Zm.10436.1.S1_at	---	Zm.10436	1.03167	2.18358	1.06139	3.32843
Zm.17645.1.A1_at	hypothetical protein LOC100193071	Zm.17645	1.03189	-1.60258	-1.11177	-1.43639
Zm.9947.1.A1_at	hypothetical protein LOC100278924	Zm.32324	1.03256	-1.52826	1.07872	-1.5372
Zm.12334.1.S1_at	---	Zm.12334	1.03275	1.55739	1.23421	1.31266
Zm.1802.1.A1_at	hypothetical protein LOC100275166	Zm.142710	1.03326	1.64776	1.05034	1.47229
Zm.5548.1.A1_x_at	2,3-bisphosphoglycerate-independent phosphoglycerate mutase	Zm.20034	1.03343	-1.53697	1.02402	-1.29455
Zm.18438.1.S1_at	50S ribosomal protein L11	Zm.18438	1.03353	-1.2999	1.30215	-1.61723
Zm.2331.1.S1_x_at	protein induced upon tuberization	Zm.123570	1.034	-1.67978	-1.2484	-1.53927
Zm.6754.1.A1_at	hypothetical protein LOC100279965	Zm.28305	1.03402	-1.65353	-1.08275	-1.32491
Zm.16593.5.A1_a_at	hypothetical protein LOC100279346	Zm.71196	1.03435	1.47754	-1.00429	1.61598
Zm.13199.1.S1_at	hypothetical protein LOC100191826	Zm.13199	1.03478	1.56462	1.06055	1.85746
Zm.10609.1.A1_at	ATP binding protein	Zm.95287	1.03543	-1.67867	1.13761	-1.18192
Zm.13526.1.S1_at	---	Zm.13526	1.03558	-1.2521	1.5602	-1.11898
Zm.1567.1.S1_at	Mannitol dehydrogenase	Zm.1567	1.03573	3.43624	1.06359	3.09081
Zm.16530.3.S1_x_at	---	Zm.16530	1.03916	1.58289	1.00241	1.54626
Zm.943.1.A1_at	CID11	Zm.118071	1.03918	-1.60592	-1.09604	-1.56254
Zm.2321.3.A1_a_at	hypothetical protein LOC100191581 /// hypothetical protein LOC100274569	Zm.93741	1.03933	-1.09107	-1.59736	1.71219
ZmAffx.1466.1.S1_at	---	---	1.0397	-1.64807	-1.9099	-1.01115
Zm.1626.1.S1_at	---	Zm.1626	1.03984	1.65724	1.15844	1.73524
Zm.354.1.S1_at	glossy1	Zm.354	1.04036	-1.671	-1.11608	-1.6961
Zm.18933.2.S1_at	solute carrier family 23 member 2	Zm.28283	1.04068	-1.59012	-1.08144	-1.14768
Zm.6748.1.A1_a_at	60S ribosomal protein L26-1	Zm.6748	1.04074	1.70059	1.09812	1.66104
Zm.16378.1.S1_at	hypothetical protein LOC100216656	Zm.92989	1.04104	-1.43775	1.16056	-1.54338
Zm.1881.1.S1_at	---	Zm.1881	1.0412	2.07242	1.07528	3.59096
Zm.13188.1.A1_at	Hypothetical protein LOC100193556	Zm.137966	1.04126	1.65039	-1.19177	1.58117
Zm.18404.1.S1_at	hypothetical protein LOC100278048	Zm.18404	1.04136	-1.24516	1.12721	-1.56467
Zm.17836.1.A1_at	60S ribosomal protein L31	Zm.17836	1.04139	1.89627	1.06677	1.95275
Zm.6977.2.A1_at	hypothetical protein LOC100192796 /// hypothetical protein LOC100276045 /// hypo	Zm.139807	1.04148	1.5135	-1.00959	1.69391
Zm.5882.1.A1_at	---	Zm.94767	1.04149	-1.37854	1.52662	-1.47782
Zm.14828.1.S1_at	m15 protein	Zm.1206	1.0417	1.50018	-1.00505	1.34448
Zm.3844.1.S1_at	group 3 pollen allergen	Zm.95091	1.04196	2.2823	1.0719	5.16372
Zm.2378.1.A1_at	---	Zm.2378	1.04216	2.01915	1	2.91529
Zm.8010.1.A1_at	Hypothetical protein LOC100272563	Zm.94619	1.04218	-1.51238	-1.02677	-1.12289
Zm.5838.1.A1_at	tubulin-specific chaperone A	Zm.5838	1.04305	1.33933	-1.00386	1.63215
Zm.17973.1.A1_s_at	---	Zm.3976	1.04333	-2.09628	-1.15057	-1.69359
Zm.7056.1.A1_a_at	60S ribosomal protein L5-1	Zm.7056	1.04336	1.72157	1.08062	1.61979
Zm.8618.1.A1_at	---	Zm.8618	1.04347	1.05041	1.51039	1.02845
Zm.6102.2.A1_at	hypothetical protein LOC100193996	Zm.75280	1.04361	-1.58897	-1.05437	-1.3519
Zm.6388.1.S1_at	Hypothetical protein LOC100277151	Zm.124053	1.04412	-1.38647	-1.52889	1.04223
Zm.2236.1.S1_at	peroxiredoxin bcp	Zm.43088	1.04471	-1.51415	1.14661	-1.57496
Zm.7409.1.A1_at	hypothetical protein LOC100191559	Zm.77261	1.04507	1.30013	-1.37778	2.0371
Zm.3554.1.S1_at	exopolygalacturonase1	Zm.3554	1.0457	28.3921	1.23238	47.8915
Zm.2579.1.A1_at	hypothetical protein LOC100276855	Zm.2579	1.046	1.07714	-1.22428	1.50233
Zm.31.2.S1_a_at	hypothetical protein LOC100192600	Zm.20030	1.04604	1.50263	-1.02071	1.62733
Zm.4264.2.S1_at	hypothetical protein LOC100273380	Zm.67969	1.04609	1.62236	1.19782	1.28339
Zm.3902.1.S1_at	---	Zm.122771	1.04629	1.10998	1.30046	-1.53155
Zm.17856.1.A1_at	60S ribosomal protein L38	Zm.87052	1.04636	1.43101	1.02238	1.50185
Zm.129.1.S1_at	ocs-element binding factor 3.1	Zm.129	1.04649	1.19544	-1.27122	1.58478
Zm.9730.1.A1_at	---	Zm.9730	1.04708	1.18469	-1.52302	1.27729
Zm.18522.1.A1_at	hypothetical protein LOC100192876	Zm.18522	1.04709	-1.73571	1.04102	-1.42954
Zm.16347.1.A1_at	hypothetical protein LOC100216714	Zm.24259	1.04741	-1.56048	1.06913	-1.49837
Zm.12186.1.A1_at	---	Zm.123565	1.04741	1.28257	-1.11245	1.63355
Zm.432.1.A1_at	ribosomal protein S27	Zm.7093	1.04788	1.66039	1.03856	1.59651
Zm.3767.1.A1_at	hypothetical protein LOC100274210	Zm.3767	1.04875	1.30931	-1.25429	2.06482
Zm.17761.1.A1_at	---	Zm.17761	1.04881	-1.5747	1.06815	-1.37125
Zm.4002.1.A1_at	hypothetical LOC542196	Zm.81732	1.04884	1.50881	-1.03912	1.68523
Zm.13188.2.S1_a_at	hypothetical protein LOC100193240	Zm.37684	1.04947	1.52069	-1.12491	1.81274
Zm.12634.5.S1_at	---	Zm.84612	1.05024	1.36731	-1.09719	1.71206
Zm.10809.1.A1_a_at	mitochondrial inner membrane protease subunit 1	Zm.122621	1.05079	1.34966	-1.0133	1.65318
Zm.16532.3.A1_x_at	60S ribosomal protein L18a	Zm.87125	1.05081	1.52358	1.10148	1.68246
Zm.3369.1.A1_at	glutamine synthetase1	Zm.3369	1.05152	-1.74026	1.11233	-1.74081
Zm.15683.1.A1_at	---	Zm.15683	1.05206	1.31614	-1.10855	1.5198
Zm.14007.1.A1_at	40S ribosomal protein S28	Zm.95504	1.05225	1.43208	-1.03746	1.60751
Zm.1937.1.S1_at	hypothetical protein LOC100277662	Zm.1937	1.05271	1.21819	-1.0332	1.75846
Zm.5244.1.A1_at	60S ribosomal protein L9	Zm.5244	1.05293	1.50352	-1.04885	1.69044
Zm.2485.1.A1_at	hypothetical protein LOC100194257	Zm.26884	1.0531	-1.98875	-1.0506	-1.50746
Zm.6598.1.A1_at	gibberellin-regulated protein 2	Zm.87746	1.05312	-1.51357	1.17957	-1.3099
Zm.1200.1.S1_at	---	Zm.1200	1.05343	1.50507	1.21544	1.11202
Zm.341.2.A1_a_at	---	Zm.341	1.05358	1.50715	1.0433	1.77441
Zm.4839.1.S1_at	aldehyde dehydrogenase family 7 member A1	Zm.1351	1.05405	2.20945	1.29793	1.90028
Zm.5789.6.A1_x_at	hypothetical protein LOC100192516	Zm.79462	1.05422	1.36335	1.07203	1.50601
Zm.9953.1.S1_at	---	Zm.33549	1.055	1.50602	1.03814	1.18335
Zm.5564.1.A1_at	Hypothetical protein LOC100278376	Zm.67747	1.05521	1.24872	-1.56593	1.43039
Zm.3820.1.S1_at	---	Zm.3820	1.05552	1.5026	1.34225	1.29438
Zm.11783.1.A1_at	hypothetical protein LOC100191487	Zm.11783	1.05565	-1.65924	-1.05146	1.07526
Zm.9017.1.A1_at	Hypothetical protein LOC100193460	Zm.82412	1.05588	-1.52403	-1.12743	-1.07403
Zm.7081.2.S1_a_at	hypothetical protein LOC100193634 /// 60S ribosomal protein L24 /// 60S ribosoma	Zm.19983	1.056	1.28074	1.00166	1.6115
Zm.7082.1.S1_at	hypothetical protein LOC100194344	Zm.7082	1.05723	1.59343	1.05045	1.59503
Zm.4654.1.A1_x_at	hypothetical protein LOC100272406	Zm.96901	1.05741	-2.28692	1.0489	-2.5445
Zm.856.1.A1_x_at	nucleolar histone deacetylase HD2-p39	Zm.856	1.05745	1.40685	-1.04102	1.62251
Zm.8136.1.A1_at	---	Zm.8136	1.05757	-1.1948	1.1211	-1.51165
Zm.6732.1.S1_s_at	HMG-like nucleosome/chromatin assembly factor D	Zm.93678	1.05797	-1.55407	-1.01714	-1.31582
Zm.18147.1.S1_at	hypothetical protein LOC100275370	Zm.75713	1.05814	1.31257	1.56401	1.12144
Zm.17552.1.A1_at	---	Zm.17552	1.05828	-1.28073	1.04686	-1.72519
ZmAffx.1183.1.S1_at	bifunctional 3-phosphoadenosine 5-phosphosulfate synthetase 2	Zm.28114	1.05838	-1.43268	1.12541	-1.84109
Zm.7138.3.S1_x_at	cytidine deaminase-like	Zm.72628	1.05845	-1.24003	1.39577	-1.54207
AFFX-Zm-ef1a-M_x_at	elongation factor 1 alpha	Zm.85733	1.0592	1.59164	1.00429	1.60202
ZmAffx.1413.1.S1_at	---	---	1.05944	-1.40072	1.3446	-1.56424
Zm.12634.6.S1_x_at	hypothetical protein LOC100193874	Zm.86906	1.05978	1.75431	1.04812	1.78471
Zm.9650.1.S1_at	GATA transcription factor 22	Zm.9650	1.06006	-1.31653	1.40964	-1.75449
Zm.10807.1.S1_at	hypothetical protein LOC100280257	Zm.96338	1.06011	-1.63641	-1.11274	-1.631
Zm.18399.1.A1_at	---	Zm.123181	1.06035	1.28268	-1.04063	1.69594
Zm.1307.1.S1_at	myb family transcription factor-related protein	Zm.2778	1.0609	-1.60148	-1.167	-1.1527
Zm.4286.1.A1_at	hypothetical protein LOC100274092	Zm.96067	1.06102	1.33939	-1.06033	1.52971
Zm.15473.1.A1_at	hypothetical protein LOC100192900	Zm.15473	1.0612	1.51473	1.08105	1
Zm.4401.1.A1_at	YGL010w-like protein	Zm.95953	1.06124	1.55582	1.10492	1.47435
Zm.7139.1.A1_at	hypothetical protein LOC100193910	Zm.7139	1.06158	1.45408	1.00481	1.56449
Zm.14419.1.A1_s_at	elongation factor 1-alpha	Zm.78127	1.06164	1.51017	1.00012	1.5514
Zm.2930.1.A1_at	---	Zm.138476	1.06174	-1.44997	-1.51043	1.12652
Zm.11983.1.A1_at	---	Zm.11983	1.06244	1.63592	-1.15331	1.50026
Zm.7080.3.A1_at	hypothetical protein LOC100192855	Zm.37073	1.06315	1.56358	-1.02571	1.75718
Zm.1867.1.A1_at	hypothetical protein LOC100274563	Zm.86924	1.06318	-1.67696	-1.09546	-2.2837
Zm.18877.1.A1_at	protein phosphatase 2C	Zm.24748	1.06336	-1.69371	-1.05163	-1.33578
Zm.3792.1.S1_at	hypothetical protein LOC100276631	Zm.3792	1.0634	6.07241	1.19136	13.701
Zm.19340.1.A1_at	uracil phosphoribosyltransferase	Zm.23028	1.06359	1.53875	1.15363	1.65549
Zm.6684.1.S1_a_at	60S ribosomal protein L29	Zm.74963	1.06362	1.78026	-1.12542	1.83992
Zm.6629.1.S1_at	40S ribosomal protein S30	Zm.87000	1.06374	1.43596	-1.06194	1.57194
Zm.10114.1.S1_at	hypothetical protein LOC100276585	Zm.10114	1.06377	1.81923	-1.117	1.55128
Zm.10462.1.S1_at	---	Zm.122295	1.0643	2.11881	1.06451	4.13104
Zm.7094.1.A1_a_at	60S ribosomal protein L7a	Zm.93687	1.06537	1.42828	-1.04687	1.69762
Zm.16311.2.S1_at	hypothetical protein LOC100192600	Zm.20030	1.06591	1.25779	1.08289	1.53019
ZmAffx.873.1.A1_at	---	Zm.136973	1.06602	-1.27155	-1.07288	-1.5148
Zm.17375.1.A1_at	---	Zm.94318	1.0661	1.52942	1.39373	1.23843
Zm.2713.1.A1_at	hypothetical protein LOC100280013	Zm.80187	1.06749	1.42955	-1.03779	1.50579
Zm.3801.1.S1_x_at	hypothetical protein LOC100277001	Zm.3801	1.06764	1.5732	-1.02815	2.46013
Zm.791.1.S1_s_at	hypothetical protein LOC100280140	Zm.137955	1.06805	3.81282	-1.73189	1.79392
Zm.16532.2.A1_at	60S ribosomal protein L18a	Zm.95224	1.06817	1.56948	1.06462	1.80348
Zm.6302.1.A1_at	hypothetical protein LOC100192816	Zm.8214	1.0682	-1.5778	-1.20606	-1.35034
Zm.7300.1.S1_at	acidic ribosomal protein P2a-2	Zm.85141	1.06834	1.7859	1.03146	1.89695
Zm.3843.1.S1_at	hypothetical protein LOC100216880	Zm.72584	1.06849	1.47923	1.20836	1.96184
Zm.7081.3.S1_x_at	60S ribosomal protein L24	Zm.83120	1.06883	1.3212	1.0659	1.56394
Zm.18043.1.A1_at	GPI-anchored protein At5g19240	Zm.18043	1.06891	-1.74623	-1.04168	-1.51183
Zm.2298.2.A1_x_at	hypothetical protein LOC100192687	Zm.53225	1.06914	1.66834	1.21865	1.49298
Zm.15451.1.S1_at	hypothetical protein LOC100192101	Zm.21482	1.06944	-1.76088	1.12703	-1.91785
Zm.16369.1.S1_at	---	Zm.138949	1.06952	-1.46049	1.12841	-1.58759
Zm.13934.1.S1_at	membrane H(+)-ATPase1	Zm.13934	1.07045	-1.78258	-1.30937	-1.81155
Zm.16049.2.A1_at	40S ribosomal protein S28	Zm.78625	1.07049	1.35073	-1.07364	1.55692
Zm.4416.1.S1_at	phospholipase C	Zm.4416	1.07065	1.67064	1.04282	1.47822
Zm.16304.1.A1_at	60S ribosomal protein L12	Zm.81824	1.07116	1.59383	-1.00749	1.85223
Zm.17601.1.A1_at	protein-tyrosine phosphatase mitochondrial 1	Zm.94853	1.0712	1.1898	-1.04617	1.69762
Zm.520.1.S1_at	cellulose synthase-4	Zm.520	1.07268	-1.15863	1.04511	-2.31295
Zm.6069.1.A1_x_at	---	Zm.94778	1.07276	1.469	1.06695	1.57452
Zm.10383.1.A1_at	---	Zm.99485	1.073	1.45802	1.02741	2.26765
Zm.15971.1.S1_at	40S ribosomal protein S27a	Zm.73425	1.07345	1.37064	-1.03331	1.7102
Zm.2323.1.A1_at	hypothetical protein LOC100273265	Zm.2323	1.07399	-1.50719	-1.32998	1.02222
Zm.6589.1.A1_at	nucleolar GTP-binding protein 2	Zm.6589	1.07428	1.37965	-1.07502	1.70067
Zm.13226.2.A1_a_at	40S ribosomal protein S9	Zm.72543	1.07462	1.58453	1.01175	1.59325
Zm.10087.1.A1_at	---	Zm.10087	1.07479	-1.20319	1.54455	-1.0155
Zm.6803.1.A1_a_at	hypothetical protein LOC100273027	Zm.84741	1.07494	1.48052	-1.07463	1.9016
Zm.10274.1.S1_at	hypothetical protein LOC100272937	Zm.10274	1.07519	1.96067	1.14629	1.79633
Zm.11734.2.S1_x_at	hypothetical protein LOC100191323	Zm.95117	1.07528	-1.52847	-1.20308	-1.15971
Zm.16049.1.S1_x_at	40S ribosomal protein S28	Zm.92553	1.07542	1.71804	1.038	1.63751
Zm.13560.1.S1_at	hypothetical protein LOC100193917	Zm.13560	1.07548	1.29389	-1.02448	1.55384
Zm.14324.2.A1_at	---	Zm.77270	1.07563	-1.85467	1.0379	-1.70202
Zm.11096.1.S1_at	---	Zm.59929	1.07578	1.22045	1.83216	-1.1232
Zm.997.1.A1_at	hypothetical protein LOC100275923	Zm.142657	1.0759	1.23742	-1.03365	1.64537
Zm.5721.1.S1_a_at	hypothetical protein LOC100191423	Zm.5721	1.07591	-1.56649	-1.21648	-1.31122
Zm.5240.2.S1_at	hypothetical protein LOC100192963	Zm.94920	1.07609	1.65104	1.02492	1.86857
Zm.14291.1.S1_at	40S ribosomal protein S30	Zm.14291	1.07627	1.38457	1.00654	1.50659
Zm.2187.1.S1_at	hypothetical protein LOC100276249	Zm.2187	1.07639	6.08532	1.1745	9.85989
Zm.4403.1.S1_at	hypothetical protein LOC100279045	Zm.4403	1.07688	1.50787	1.24176	1.11518
Zm.13188.3.S1_x_at	hypothetical protein LOC100193240	Zm.37684	1.077	1.44974	-1.05048	1.77564
Zm.24.2.S1_a_at	viviparous1	Zm.24	1.07716	-1.53639	1.0149	-1.36333
Zm.7006.2.A1_at	hypothetical protein LOC100274348	Zm.102530	1.07724	1.46915	1.02524	1.68935
Zm.12737.2.S1_at	40S ribosomal protein S12	Zm.67893	1.07774	1.49709	-1.06986	1.58043
Zm.10515.1.S1_at	peroxidase 65	Zm.118333	1.07779	1.64245	1.37046	6.84741
Zm.11852.1.A1_x_at	hypothetical protein LOC100274244	Zm.11852	1.07828	-1.51896	-1.17579	-1.32109
Zm.979.1.S1_at	---	Zm.72834	1.07857	1.77641	1.14076	1.54865
Zm.16380.1.A1_at	hypothetical protein LOC100278221	Zm.141928	1.07901	1.75187	1.0448	1.8419
Zm.7082.2.S1_a_at	hypothetical protein LOC100194344	Zm.7082	1.07905	1.34443	1.15086	1.71519
Zm.12737.1.A1_at	hypothetical protein LOC100193804	Zm.92592	1.07908	1.38188	1.00496	1.52978
Zm.16959.1.S1_at	hypothetical protein LOC100192872	Zm.19990	1.07948	1.58821	-1.13066	1.77033
Zm.16532.1.A1_a_at	60S ribosomal protein L18a	Zm.87125	1.07972	1.60884	1.07987	1.57557
Zm.522.1.S1_at	cellulose synthase7	Zm.522	1.07992	-1.28438	-1.0514	-2.50166
Zm.10238.1.A1_at	hypothetical protein LOC100274322	Zm.10238	1.0808	1.60331	1.23593	1.35573
Zm.16036.1.S1_at	actin depolymerizing factor	Zm.16036	1.0812	1.92401	-1.02861	3.40471
Zm.5963.1.S1_at	hypothetical protein LOC100193568	Zm.82465	1.08241	1.19242	-1.08794	1.54295
Zm.232.1.A1_at	nonclathrin coat protein zeta2-COP	Zm.94252	1.08303	1.43614	1.012	1.51998
Zm.4914.1.S1_at	Fasciclin-like arabinogalactan protein 7	Zm.4914	1.08304	-1.79221	-1.1854	-1.65332
Zm.16502.6.A1_a_at	60S ribosomal protein L36-2	Zm.75339	1.08349	1.80423	1.07037	1.85177
Zm.2220.2.S1_at	hypothetical protein LOC100277563	Zm.80815	1.08374	1.73062	1.14128	4.24787
Zm.3196.1.S1_at	fruit protein PKIWI502	Zm.84656	1.08376	1.5478	-1.03934	1.45913
Zm.15725.1.A1_at	hypothetical protein LOC100276004	Zm.15725	1.0838	1.13908	1.0299	1.68317
Zm.10187.1.S1_at	hypothetical protein LOC100216724	Zm.84740	1.08386	-1.93219	-1.55801	-1.0636
Zm.2424.1.A1_at	---	Zm.2424	1.08387	-1.5765	1.16128	-2.09286
Zm.14451.1.A1_at	hypothetical LOC542155	Zm.94051	1.08393	1.41753	-1.08557	1.58677
Zm.14471.1.A1_a_at	60S ribosomal protein L7-1	Zm.32916	1.08406	1.58069	1.0129	1.57034
Zm.3471.1.A1_at	glycerol-3-phosphate dehydrogenase	Zm.85475	1.08443	-1.88786	-1.1128	-1.57873
Zm.1716.1.S1_at	RALF	Zm.1716	1.08475	2.36084	1.36234	4.30466
Zm.5139.1.S1_at	40S ribosomal protein SA	Zm.20148	1.08511	1.56791	1.09875	1.66314
Zm.1193.1.A1_at	glycine-rich RNA-binding protein 2	Zm.1193	1.08521	1.73178	1.05161	1.50304
ZmAffx.1322.1.S1_at	---	---	1.08552	-1.02365	1.62997	-1.1073
ZmAffx.1127.1.S1_at	Hypothetical protein LOC100275928	Zm.28072	1.08647	-1.78642	-1.83127	-1.12095
Zm.12473.1.S1_at	---	Zm.96199	1.0865	1.53281	1.08235	1.34255
Zm.1684.1.S1_at	profilin homolog1	Zm.67167	1.08688	2.29779	1.15575	3.46676
Zm.18789.1.S1_at	hypothetical protein LOC100272429	Zm.100102	1.08701	-1.64725	-1.07519	-1.20926
Zm.13749.1.S1_at	---	Zm.13749	1.08706	1.8245	1.16018	1.73483
Zm.10508.1.S1_at	hypothetical protein LOC100192853	Zm.118340	1.08714	11.121	1.24031	19.204
Zm.5390.1.A1_at	single-stranded DNA-binding protein	Zm.5390	1.08724	1.44751	1.23362	1.7755
Zm.1416.1.S1_at	mitochondrial 2-oxoglutarate/malate carrier protein	Zm.72771	1.08764	-1.55785	-1.30969	-1.1726
Zm.15913.1.S1_at	hypothetical protein LOC100276692	Zm.118060	1.08863	3.59567	1.35404	7.11401
Zm.10494.1.S1_at	hypothetical protein LOC100192911	Zm.139101	1.08887	2.60867	1.12078	3.3534
Zm.1671.1.A1_at	hypothetical protein LOC100191216	Zm.30065	1.089	-1.33493	1.15873	-1.512
Zm.5240.1.S1_a_at	hypothetical protein LOC100272335	Zm.66965	1.08978	1.65941	1.00069	1.6403
Zm.17829.1.A1_at	glycoside transferase, six-hairpin, subgroup	Zm.17829	1.08993	-1.06165	-1.11793	-1.93211
Zm.16228.1.S1_at	hypothetical protein LOC100275186	Zm.122109	1.09005	1.57789	-1.05706	1.64142
Zm.10490.1.A1_at	---	Zm.10490	1.09009	1.01609	-1.41967	1.89627
Zm.12004.1.S1_at	beta-carotene hydroxylase	Zm.95559	1.09014	-1.90063	1.06714	-1.81629
Zm.5616.1.A1_at	threonine endopeptidase	Zm.142412	1.09041	1.52336	1.228	1.22376
Zm.15891.1.S1_at	hypothetical protein LOC100273645	Zm.24986	1.09106	1.43231	-1.05109	1.71727
Zm.5457.1.A1_at	hypothetical protein LOC100275951	Zm.141787	1.09135	1.61259	1.50393	1.22159
Zm.17096.1.S1_at	mitochondrial import inner membrane translocase subunit Tim13	Zm.17096	1.0926	1.11796	-1.01636	1.58696
Zm.16532.1.A1_x_at	60S ribosomal protein L18a	Zm.97868	1.09297	1.42554	1.05272	1.59894
Zm.1724.1.S1_at	hypothetical protein LOC100191314	Zm.1724	1.09377	1.87539	-1.03669	1.98323
Zm.19060.1.A1_at	ruvB-like 2	Zm.97865	1.09392	1.55868	1.09342	1.39373
Zm.16530.2.S1_x_at	---	Zm.16530	1.09395	1.54954	1.05956	1.51025
Zm.2220.4.S1_at	hypothetical protein LOC100216733	Zm.72648	1.09463	1.44598	1.36423	2.34011
ZmAffx.175.1.A1_at	---	Zm.122859	1.09471	-1.02129	-1.62132	1.28204
Zm.16049.1.S1_at	40S ribosomal protein S28	Zm.92553	1.0952	1.87997	-1.02962	1.81171
Zm.10475.1.A1_at	hypothetical protein LOC100191510	Zm.26350	1.09528	1.4796	-1.01962	2.03297
Zm.6057.1.S1_at	glycine-rich protein 2b	Zm.86046	1.0954	1.5017	1.21318	1.40318
Zm.1464.1.S1_at	---	Zm.72784	1.09541	1.48161	1.55418	1.42579
Zm.731.1.A1_at	---	Zm.3308	1.0957	1.55136	-1.01534	2.01564
Zm.7155.1.S1_at	---	Zm.103161	1.09572	1.21665	-1.09058	1.5728
Zm.9237.1.A1_at	---	Zm.9237	1.09597	-1.7336	-1.03648	-1.44916
Zm.2031.1.S1_at	csu1120 protein	---	1.09601	-1.60009	1.14157	-1.1642
Zm.1360.1.S1_at	hypothetical protein LOC100276510	Zm.142618	1.09615	1.83227	1.12691	1.57032
Zm.7130.1.A1_at	40S ribosomal protein S25-1	Zm.13713	1.0964	1.7243	1.02181	1.77264
Zm.14596.2.A1_at	60S ribosomal protein L10-3	Zm.19961	1.09659	1.44818	1.06964	1.5723
Zm.16049.2.A1_a_at	40S ribosomal protein S28	Zm.78625	1.09667	1.38809	-1.03806	1.60502
Zm.14320.1.S1_at	hypothetical protein LOC100277165	Zm.66850	1.09685	-1.68609	1.20624	-1.89647
Zm.12598.1.S1_at	---	Zm.12598	1.09801	-1.49714	1.09193	-1.58752
Zm.10437.1.S1_at	---	Zm.95870	1.09854	1.0414	1	2.17367
Zm.16502.9.A1_a_at	60S ribosomal protein L36-2	Zm.75339	1.09877	1.6813	1.0735	1.78269
Zm.12634.4.S1_x_at	60S ribosomal protein L23	Zm.87282	1.09956	1.47441	1.01405	1.84726
Zm.18661.1.A1_at	---	Zm.18661	1.09959	-1.5327	1.18125	-1.40752
Zm.16913.1.S1_at	GT1 protein	Zm.16913	1.09962	-2.13958	1.00621	-2.09108
Zm.856.2.A1_a_at	nucleolar histone deacetylase HD2-p39	Zm.856	1.10002	1.43994	-1.18367	1.96685
Zm.7071.1.S1_at	adenine phosphoribosyltransferase 1	Zm.122144	1.10039	1.49934	-1.10727	1.52786
Zm.1511.1.S1_at	---	Zm.67737	1.10063	-1.83201	-1.0785	-1.96646
Zm.10482.1.S1_at	hypothetical protein LOC100280002	Zm.95716	1.10107	2.44566	1.19557	4.60388
Zm.12737.2.S1_x_at	40S ribosomal protein S12	Zm.67893	1.10126	1.49119	-1.04022	1.5357
Zm.2895.2.A1_at	60S ribosomal protein L44	Zm.92758	1.1013	1.24638	1.01482	1.51569
Zm.12234.1.A1_at	---	Zm.12234	1.10134	-1.55935	1.06829	-1.29407
Zm.4425.2.A1_at	hypothetical protein LOC100279980	Zm.118095	1.10179	1.02448	1.34008	-1.51247
Zm.14270.2.A1_x_at	hypothetical protein LOC100216603	Zm.92696	1.10182	1.54373	1.10092	1.53174
Zm.4508.1.A1_at	hypothetical protein LOC100192829	Zm.94607	1.10193	1.9637	1.37553	1.37474
Zm.4960.1.S1_at	hypothetical protein LOC100216710	Zm.93724	1.10209	-1.69111	-1.1386	-1.42942
Zm.14578.1.S1_at	---	Zm.14578	1.10252	-1.40417	-2.08234	1.25428
Zm.17828.1.A1_at	hypothetical protein LOC100278045	Zm.83104	1.10319	-1.51263	-1.05206	-1.25023
Zm.4824.1.A1_x_at	hypothetical protein LOC100273118	Zm.74965	1.10331	1.27912	1.11181	1.58864
Zm.2380.1.A1_at	tubulin--tyrosine ligase-like protein 12	Zm.2380	1.10335	1.22566	1.53992	1.04742
Zm.3252.1.A1_at	40S ribosomal protein S12	Zm.83378	1.10442	1.63407	1.0953	1.91113
Zm.2157.7.S1_at	ribosomal protein S11	Zm.2157	1.10521	1.43843	-1.02236	1.57434
Zm.11694.1.S1_at	R2R3MYB-domain protein	Zm.98633	1.10617	-1.55962	-1.14855	-1.19758
Zm.6993.1.S1_at	hypothetical protein LOC100276332	Zm.6993	1.10635	-1.3027	-1.16096	-2.2893
Zm.2686.1.A1_at	NADPH adrenodoxin oxidoreductase	Zm.84808	1.1068	-1.80138	-1.07004	-1.47498
Zm.19284.1.A1_at	hypothetical protein LOC100274557	Zm.86409	1.10696	1.64978	-1.03998	1.40704
ZmAffx.1044.1.S1_at	---	Zm.33330	1.10727	-1.89826	1.1067	-1.49586
Zm.4252.1.A1_at	hypothetical protein LOC100191631	Zm.85593	1.10776	-1.42153	1.17753	-1.70898
Zm.9879.2.S1_at	vignain	Zm.18280	1.10817	3.75705	1.85581	2.09902
Zm.13455.1.A1_at	hypothetical protein LOC100217085	Zm.78896	1.10843	-1.2006	-1.1472	1.55772
Zm.15300.1.A1_at	hypothetical protein LOC100275745	Zm.141240	1.1089	2.10988	-1.04401	1.8626
Zm.105.1.S1_at	globulin1	Zm.105	1.10906	-1.26025	-1.01732	-1.54125
Zm.6069.1.A1_a_at	---	Zm.94778	1.10924	1.55578	1.04105	1.8728
Zm.5579.1.A1_at	fumarylacetoacetate hydrolase domain-containing protein 1	Zm.118291	1.10976	-1.66403	-1.01085	-1.31541
Zm.6239.1.S1_a_at	hypothetical protein LOC100274136	Zm.6239	1.10991	1.69642	1.12629	1.63285
Zm.4144.1.S1_at	---	Zm.122791	1.10999	-1.23683	1.07888	-1.79601
Zm.11723.1.A1_at	hypothetical protein LOC100275364	Zm.121833	1.11036	-1.84622	1.04045	-1.63877
Zm.1211.1.S1_at	---	Zm.1211	1.11043	1.49158	1.12945	2.67922
Zm.6183.1.A1_at	MKI67 FHA domain-interacting nucleolar phosphoprotein-like	Zm.94050	1.11047	1.3896	1.04254	1.66674
Zm.12688.1.S1_at	hypothetical protein LOC100279814	Zm.71125	1.11064	1.2917	1.03869	1.51249
Zm.18072.1.A1_at	guanine nucleotide-binding protein beta subunit-like protein 1	Zm.18072	1.11122	-1.53531	-1.09966	-1.17147
Zm.856.1.A1_a_at	nucleolar histone deacetylase HD2-p39	Zm.856	1.1116	1.49724	-1.16152	1.93903
Zm.4213.1.A1_at	IDP158 protein /// chalcone--flavonone isomerase /// chalcone--flavonone isomera	Zm.121702	1.11171	-2.30841	1.43844	-2.75149
Zm.8035.2.A1_a_at	hypothetical protein LOC100277223	Zm.97379	1.11183	-1.35023	1.50386	-1.56922
Zm.7900.1.A1_at	---	Zm.94541	1.11199	2.33296	1.64786	1.80848
Zm.3892.5.A1_at	60S ribosomal protein L28	Zm.93099	1.11221	1.58901	-1.00055	1.60558
Zm.5632.3.S1_x_at	60S ribosomal protein L29	Zm.67046	1.11297	1.49195	1.00215	1.58127
Zm.14502.1.S1_at	co-chaperone protein SBA1	Zm.122097	1.11373	1.51659	1.06894	1.34348
Zm.674.1.S1_at	beta-expansin 6	Zm.674	1.11375	-1.1889	-1.13614	-2.06593
Zm.15891.1.S1_x_at	hypothetical protein LOC100273645	Zm.24986	1.11416	1.36912	-1.05233	1.62131
Zm.206.4.A1_x_at	40S ribosomal subunit protein S21	Zm.34516	1.11436	1.39718	-1.0057	1.65835
Zm.878.1.S1_x_at	60S ribosomal protein L35	Zm.91681	1.11474	1.45642	1.0751	1.53281
Zm.13826.1.A1_at	hypothetical protein LOC100273754	Zm.67268	1.11534	1.6061	-1.08107	1.34376
[truncated: 1,228 more rows]

## Sheet: Foglio1
Probeset ID	Gene Title	UniGene ID	STRESSD vs. CONT2D	CONT2D vs. CONT1D	STRESST vs. CONT2T	CONT2T vs. CONT1T
AFFX-Zm-actin-3_a_at	Actin-1	Zm.82219	1.13334	-1.41765	1.33065	-1.5714
AFFX-Zm-actin-5_a_at	Actin-1	Zm.82219	1.35718	-1.57892	1.17888	-1.51351
AFFX-Zm-actin-5_x_at	Actin-1	Zm.82219	-1.01923	-1.61788	1.17186	-1.49001
AFFX-Zm-actin-M_a_at	Actin-1	Zm.82219	1.24798	-1.77205	1.23936	-1.78375
AFFX-Zm-actin-M_x_at	Actin-1	Zm.82219	1.28241	-1.64636	1.36589	-1.98826
AFFX-Zm-ef1a-5_a_at	elongation factor 1 alpha	Zm.85733	1.02641	1.53864	-1.11072	1.8883
AFFX-Zm-ef1a-5_x_at	elongation factor 1 alpha	Zm.85733	1.03771	1.4022	-1.19723	1.84184
AFFX-Zm-ef1a-M_x_at	elongation factor 1 alpha	Zm.85733	1.00429	1.60202	1.0592	1.59164
AFFX-Zm-gapdh-M_at	cytosolic glyceroldehyde-3-phosphate dehydrogenase GAPC4	Zm.33014	1.57468	1.01279	1.94657	1.05794
AFFX-Zm-gapdh-M_s_at	cytosolic glyceroldehyde-3-phosphate dehydrogenase GAPC4	Zm.33014	1.54193	1.02896	1.8796	-1.16913
Zm.10007.1.A1_at	hypothetical protein LOC100191857	Zm.1528	1.23554	1.36039	-1.06628	1.70623
Zm.10012.1.A1_at	---	Zm.79842	-1.30612	1.86921	1.12046	1.12733
Zm.10012.1.S1_at	---	Zm.79842	-1.07049	1.07065	-1.519	1.78492
Zm.10013.1.A1_at	chemocyanin	Zm.85838	1.11062	-1.2407	1.34137	-1.50472
Zm.10017.1.A1_at	WRKY69 - superfamily of TFs having WRKY and zinc finger domains	Zm.10017	1.02777	-1.04918	2.58361	-2.75203
Zm.10025.1.S1_at	hypothetical protein LOC100278638	Zm.132274	1.0524	1.06371	2.45985	-1.46606
Zm.10025.1.S1_s_at	---	Zm.104194	1.03942	-1.21879	1.53573	-1.22293
Zm.10032.1.S1_at	heat shock factor protein 4	Zm.10032	1.81465	1.63615	1.94732	1.25503
Zm.10036.2.S1_a_at	Anthocyanidin 5,3-O-glucosyltransferase	Zm.10036	1.15225	-1.23385	1.82739	-1.70894
Zm.10037.1.S1_at	hypothetical protein LOC100273647	Zm.118230	1.01996	2.07663	1.15118	1.94484
Zm.1004.1.S1_at	---	Zm.1004	1.00725	-1.28515	1.11921	-1.62091
Zm.10043.1.A1_at	---	Zm.138526	1.38206	1.36291	1.77818	-1.05393
Zm.10055.1.A1_at	hypothetical protein LOC100192882	Zm.15078	-1.52232	1.54505	-1.10189	1.07986
Zm.10058.1.A1_at	hypothetical protein LOC100192027	Zm.118490	-1.15997	-1.0589	1.55428	-1.72393
Zm.10067.1.A1_at	---	Zm.94638	-1.14466	-1.23474	-1.86523	-1.02274
Zm.10068.1.S1_at	membrane protein	Zm.96298	1.20073	-1.48375	1.64682	-1.73346
Zm.1007.1.S1_at	stem 28 kDa glycoprotein	Zm.1007	-1.64599	1.93018	-1.51107	1.59397
Zm.10073.1.A1_at	protein AATF	Zm.85437	1.30273	-1.12526	1.66059	-1.2959
Zm.10085.1.A1_at	---	Zm.10085	-1.0364	1.17569	1.79872	-1.28513
Zm.10087.1.A1_at	---	Zm.10087	1.54455	-1.0155	1.07479	-1.20319
Zm.10090.1.A1_x_at	Senescence-associated protein DIN1	Zm.10090	1.06748	1.13249	-1.5154	-1.00666
Zm.10091.1.A1_at	hypothetical protein LOC100277849	Zm.97726	1.04893	1.4471	-1.02431	1.80947
Zm.10093.1.A1_at	---	Zm.97728	1.46948	-3.03884	-1.16264	-1.92841
Zm.10095.1.A1_at	chloroplast small heat shock protein	Zm.10095	1.19736	-1.09968	1.50424	-1.04189
Zm.101.2.A1_at	Ferredoxin-thioredoxin1	Zm.101	-1.17493	-1.29541	-2.20107	1.2566
Zm.10103.1.A1_at	hypothetical protein LOC100275728	Zm.142327	1.0642	1.75613	1.14633	1.80955
Zm.10110.1.A1_at	---	Zm.141305	1.01362	-1.60935	-1.20639	-1.35091
Zm.10113.1.A1_s_at	hypothetical protein LOC100275477 /// hypothetical protein LOC100277462	Zm.141959	-1.039	-2.37291	-1.30815	-1.84773
Zm.10114.1.S1_at	hypothetical protein LOC100276585	Zm.10114	-1.117	1.55128	1.06377	1.81923
Zm.10115.1.S1_x_at	early response to dehydration 15-like protein	Zm.10115	1.01906	-1.53362	1.18274	-1.55451
Zm.10131.1.A1_at	hypothetical protein LOC100273383	Zm.39802	1.59851	-2.71039	1.60665	-2.70544
Zm.10135.1.A1_at	Hypothetical protein LOC100275327	Zm.10135	1.2571	-1.53786	2.1155	-3.01538
Zm.10136.1.A1_at	---	Zm.10136	-1.12836	-1.13982	1.00244	-1.63959
Zm.10147.1.A1_at	NAC1 transcription factor	Zm.82298	1.80681	-1.89929	2.1679	-1.55145
Zm.10149.1.A1_at	dehydrin COR410	Zm.10149	1.02525	-1.11583	3.17149	-1.79503
Zm.10151.1.A1_at	Hypothetical protein LOC100279055	Zm.10151	2.09703	-1.05436	3.78298	-1.17196
Zm.10154.1.S1_at	Hypothetical protein LOC100272270	Zm.10154	1.05004	-1.29031	-1.51999	1.31232
Zm.10155.1.A1_at	hypothetical protein LOC100192846	Zm.66631	-1.17492	1.15353	1.48856	-1.50667
Zm.10156.1.A1_a_at	major pollen allergen Car b 1 isoforms 1A and 1B	Zm.10156	-1.09952	2.51014	1.30648	1.67356
Zm.1016.1.S1_at	hypothetical protein LOC100276302	Zm.82539	1.19188	1.68182	-1.30544	1.87553
Zm.10167.1.A1_at	hypothetical protein LOC100274618 /// hypothetical protein LOC100275328	Zm.82169	1.60001	1.02096	1.51604	1.19304
Zm.10169.1.S1_at	Flower-specific gamma-thionin	Zm.87315	-1.13789	-1.04654	-1.8042	1.59017
Zm.10170.2.S1_at	Hypothetical protein LOC100194222	Zm.118238	-1.07727	-1.06687	-1.538	1.20116
Zm.10171.1.A1_at	hypothetical protein LOC100279748	Zm.39111	-1.05438	-1.63886	-1.04717	-1.41676
Zm.10172.1.A1_at	hypothetical protein LOC100273092	Zm.123952	2.61809	-1.41762	8.50797	-1.31741
Zm.10175.1.A1_at	hypothetical protein LOC100279966 /// pathogenesis-related protein 10	Zm.10175	1.16573	-1.19733	1.50531	1.01779
Zm.10177.1.A1_at	---	Zm.118537	1.2254	1.13853	1.52414	-1.03307
Zm.10181.1.A1_at	ERF-like protein	Zm.2694	-1.02933	-2.15389	2.42468	-2.613
Zm.10185.1.A1_at	hypothetical protein LOC100276084	Zm.10185	1.2064	1.8073	1.1862	1.95306
Zm.10187.1.S1_at	hypothetical protein LOC100216724	Zm.84740	-1.55801	-1.0636	1.08386	-1.93219
Zm.10189.1.A1_at	adenosylhomocysteinase	Zm.80511	-1.09849	1.87919	-1.05855	2.03436
Zm.10189.2.A1_at	hypothetical protein LOC100273749	Zm.78720	1.86106	-2.17278	2.50909	-2.09635
Zm.10189.3.S1_a_at	adenosylhomocysteinase	Zm.80511	-1.06938	1.22475	-1.08849	1.67866
Zm.10190.1.S1_at	mitochondrial glycoprotein	Zm.10190	1.51817	1.66916	1.17257	2.00118
Zm.10199.1.A1_at	hypothetical protein LOC100193850	Zm.79705	-1.02905	-1.50232	1.02004	-1.28824
Zm.10201.1.S1_at	---	Zm.122387	-1.24362	-1.3144	1.22098	-1.7476
Zm.10204.1.A1_at	farnesylated protein 2	Zm.66700	1.14707	1.44983	1.76723	1.07717
Zm.10215.1.A1_at	Iron-sulfur assembly protein IscA	Zm.96684	1.06038	-1.62719	-1.86336	1.4435
Zm.10219.2.A1_at	hypothetical LOC542286	Zm.10219	-1.11678	1.27451	-3.47784	3.04287
Zm.10232.1.A1_at	hypothetical protein LOC100192048	Zm.10232	1.05526	-1.66101	1.1366	-1.57038
Zm.10234.1.S1_at	abscisic stress protein homolog	Zm.118045	1.43905	1.15062	1.84852	1.22614
Zm.10237.1.A1_at	hypothetical protein LOC100277700	Zm.121689	-1.74125	1.11124	-3.53684	1.43032
Zm.10238.1.A1_at	hypothetical protein LOC100274322	Zm.10238	1.23593	1.35573	1.0808	1.60331
Zm.1024.1.A1_at	hypothetical protein LOC100191296	Zm.66625	1.01261	-1.12328	1.12875	-1.60928
Zm.10243.1.S1_at	---	Zm.10243	1.07791	1.94883	1.18011	1.56924
Zm.10253.1.A1_at	AN18	Zm.82966	1.60754	-1.56136	3.31365	-2.14833
Zm.10267.1.A1_at	---	Zm.10267	1.50213	-2.71794	6.96888	-6.63166
Zm.10274.1.S1_at	hypothetical protein LOC100272937	Zm.10274	1.14629	1.79633	1.07519	1.96067
Zm.10280.1.S1_at	hypothetical protein LOC100216803	Zm.10280	1.61027	-1.16348	2.34891	-1.36992
Zm.10293.1.S1_at	light-inducible protein CPRF-2	Zm.10293	-1.15306	-1.17897	-2.19656	1.16983
Zm.103.1.A1_at	gamma-tubulin	Zm.103	1.32425	1.00947	1.70442	-1.14441
Zm.1030.1.S1_at	Hypothetical protein LOC100277112	Zm.1030	-1.08939	1.09504	-2.0221	1.77772
Zm.10310.1.A1_at	hypothetical protein LOC100191326	Zm.85349	1.6214	-2.59524	2.58236	-2.54549
Zm.10317.1.S1_at	pyruvate decarboxylase	Zm.10317	1.48995	1.76492	1.19331	2.49931
Zm.10319.1.S1_at	---	Zm.87532	-1.46477	-1.55467	-2.10324	-1.19169
Zm.10322.1.S1_at	anther specific protein	Zm.118895	-1.06066	-1.62386	1.34724	-2.51385
Zm.10332.1.A1_a_at	---	Zm.121958	1.14376	-1.27844	1.38068	-1.8498
Zm.10333.1.A1_at	hypothetical protein LOC100279061	Zm.123500	1.32533	-1.01076	1.8284	-1.33745
Zm.10336.1.S1_at	cytosolic aldehyde dehydrogenase RF2C	Zm.10336	1.66336	1.05883	1.60565	-1.06933
Zm.10337.1.S1_at	L-lactate dehydrogenase A	Zm.79439	-1.13194	1.01154	1.58688	-1.10752
Zm.10343.1.S1_at	enhancer of zeste1	Zm.10343	-1.0114	-1.23462	1.27109	-1.51899
Zm.10347.2.S1_a_at	tousled-like kinase 1	Zm.10347	-1.00326	-1.15989	1.20798	-1.57919
Zm.1036.1.S1_at	hypothetical protein LOC100274081	Zm.26145	-1.08735	-1.62135	1.59158	-2.05771
Zm.10369.1.S1_at	---	Zm.10369	1.04041	2.02343	1.22576	2.23993
Zm.10372.1.S1_at	EF hand family protein	Zm.10372	-1.23551	-1.64086	-1.87134	-1.3216
Zm.10376.1.S1_at	Carboxyl-terminal peptidase	Zm.79923	-1.02483	-1.77113	-1.24399	-1.38063
Zm.10377.1.A1_at	hypothetical protein LOC100273283	Zm.10377	-1.37869	1.38859	-1.01183	1.82653
Zm.10383.1.A1_at	---	Zm.99485	1.02741	2.26765	1.073	1.45802
Zm.10383.3.A1_at	---	Zm.10383	1.05416	1.98836	1.18487	1.63146
Zm.10383.4.S1_a_at	transcription factor subunit NF-YB2 /// hypothetical protein LOC100273424 /// CA	Zm.95005	1.13413	1.24682	1.51206	-1.02341
Zm.10383.4.S1_at	hypothetical protein LOC100273424	Zm.95005	1.21353	-1.058	1.63405	-1.29746
Zm.10386.1.A1_a_at	---	Zm.141324	1.1586	1.71138	1.59528	1.31683
Zm.10386.1.A1_at	Hypothetical protein LOC100274659	Zm.10386	1.22289	1.29832	1.71997	-1.04555
Zm.10386.2.S1_x_at	hypothetical protein LOC100274659	Zm.10386	1.33663	1.17934	2.15747	1.30166
Zm.1039.1.A1_at	hypothetical protein LOC100275674	Zm.119357	-1.10927	1.5434	1.67499	1.13319
Zm.10393.1.A1_at	---	Zm.91383	-1.12897	2.41304	-1.16951	2.38268
Zm.10406.1.S1_at	---	Zm.10406	-1.01408	-1.45218	-1.50393	-1.03591
Zm.10409.1.A1_at	---	Zm.86656	-1.58672	-1.03138	-2.25635	-1.08496
Zm.1041.1.A1_a_at	Hypothetical protein LOC100194144	Zm.3811	-1.01648	1.54058	1.19502	1.34271
Zm.10410.1.S1_a_at	ZIP zinc/iron transport family protein	Zm.10410	1.46182	1.34471	-1.22167	2.24953
Zm.10412.1.S1_at	choline/ethanolamine kinase	Zm.72740	-1.42143	-1.204	1.16906	-1.69204
Zm.10417.1.S1_at	hypothetical protein LOC100275074	Zm.10417	1.36926	-2.07042	3.1956	-2.8864
Zm.1042.1.A1_at	---	Zm.1042	-1.08791	-1.29956	1.19404	-1.75002
Zm.10423.1.S1_at	fatty acid desaturase8	Zm.103316	-1.08317	-1.90993	-1.14044	-2.12823
Zm.10429.1.S1_at	hypothetical protein LOC100194282	Zm.10429	1.56294	5.30577	1.27303	1.95936
Zm.10432.1.S1_at	Stachyose synthase	Zm.94911	1.00527	2.38639	1.6028	-1.00118
Zm.10434.1.S1_at	---	Zm.10434	-1.31952	1.58351	-1.15764	1.51713
Zm.10436.1.S1_at	---	Zm.10436	1.06139	3.32843	1.03167	2.18358
Zm.10437.1.S1_at	---	Zm.95870	1	2.17367	1.09854	1.0414
Zm.10447.1.S1_at	pectinesterase inhibitor domain containing protein	Zm.10447	1.10114	2.25622	-1.02937	1.50193
Zm.10449.1.S1_at	hypothetical protein LOC100274604	Zm.118978	-1.00366	1.86552	-1.08924	1.49114
Zm.10454.1.S1_at	hypothetical protein LOC100216786	Zm.10454	1.24878	4.53956	-1.04776	2.64995
Zm.10457.1.A1_a_at	cyclin-like F-box	Zm.10457	-1.2284	-1.15429	-1.57485	1.00518
Zm.10459.1.S1_at	hypothetical protein LOC100276110	Zm.10459	1.11516	11.7261	1.27118	4.33347
Zm.10462.1.S1_at	---	Zm.122295	1.06451	4.13104	1.0643	2.11881
Zm.10463.1.S1_at	---	Zm.10463	1.17797	-1.31989	-1.68241	1.48104
Zm.10464.1.S1_at	---	Zm.66634	1.29781	2.4649	1.18571	-1.2422
Zm.10475.1.A1_at	hypothetical protein LOC100191510	Zm.26350	-1.01962	2.03297	1.09528	1.4796
Zm.10477.1.S1_at	nitrate-induced NOI protein	Zm.138008	-1.0085	1.66272	-1.01387	1.08127
Zm.10480.1.S1_at	polcalcin Jun o 2	Zm.10480	1.38422	-1.28651	2.82915	-1.48748
Zm.10482.1.S1_at	hypothetical protein LOC100280002	Zm.95716	1.19557	4.60388	1.10107	2.44566
Zm.10488.1.S1_at	hypothetical protein LOC100272314	Zm.10488	1.40052	4.7497	1.65815	2.37928
Zm.10489.1.S1_at	CBL-interacting serine/threonine-protein kinase 15	Zm.84875	1.27594	4.13964	-1.04487	2.00289
Zm.10490.1.A1_at	---	Zm.10490	-1.41967	1.89627	1.09009	1.01609
Zm.10492.1.S1_at	hypothetical protein LOC100272277	Zm.10492	1.29869	-1.20012	1.80318	-1.10104
Zm.10494.1.S1_at	hypothetical protein LOC100192911	Zm.139101	1.12078	3.3534	1.08887	2.60867
Zm.10497.1.S1_at	Hypothetical protein LOC100276636	Zm.10497	1.51719	7.15411	1.26098	5.10532
Zm.105.1.S1_at	globulin1	Zm.105	-1.01732	-1.54125	1.10906	-1.26025
Zm.1050.1.S1_at	hypothetical protein LOC100217049	Zm.1050	-1.70664	1.33066	-1.81693	1.089
Zm.10506.1.S1_at	---	Zm.10506	1.34133	2.40498	-1.37976	1.92107
Zm.10508.1.S1_at	hypothetical protein LOC100192853	Zm.118340	1.24031	19.204	1.08714	11.121
Zm.10511.1.S1_at	---	Zm.10511	1.20129	9.20358	-1.01352	6.58815
Zm.10512.1.S1_at	Endoglucanase	Zm.10512	1.26253	2.03062	1.1738	1.44336
Zm.10513.1.S1_at	hypothetical protein LOC100277818	Zm.67141	1.379	33.4704	1.18868	17.8492
Zm.10513.2.S1_a_at	hypothetical protein LOC100277818	Zm.67141	1.14716	1.91959	1.30892	1.18898
Zm.10514.1.S1_at	---	Zm.95169	1.044	2.93143	-1.07904	1.70808
Zm.10515.1.S1_at	peroxidase 65	Zm.118333	1.37046	6.84741	1.07779	1.64245
Zm.10516.1.S1_at	---	Zm.95011	-1.21647	2.38229	-1.00764	1.10479
Zm.10518.1.S1_at	---	Zm.10518	-1.00058	3.67443	1.12475	1.50036
Zm.10519.1.A1_at	hypothetical protein LOC100274086	Zm.10519	1.05729	16.4887	1.28431	5.4948
Zm.10523.1.A1_at	hypothetical protein LOC100273216	Zm.118808	1.19706	-2.07592	2.23135	-2.54118
Zm.10545.1.A1_at	hypothetical protein LOC100193294	Zm.10545	-1.36602	-2.08232	-1.3892	-2.11554
Zm.10553.1.A1_at	---	Zm.72711	-1.25937	-1.59279	-1.405	-1.7118
Zm.1056.1.S1_a_at	ribosomal protein S10p/S20e /// ribosomal protein S22 homolog	Zm.1056	-1.05392	1.71746	1.18277	1.3443
Zm.1056.2.A1_at	---	Zm.96189	-1.10105	1.66436	-1.0429	1.49978
Zm.10609.1.A1_at	ATP binding protein	Zm.95287	1.13761	-1.18192	1.03543	-1.67867
Zm.10621.1.A1_at	carboxyl-terminal proteinase	Zm.10621	-1.03871	-1.1793	-1.52769	1.04275
Zm.10633.1.A1_at	hypothetical protein LOC100273094 /// alliin lyase	Zm.10633	1.58137	1.70249	1.02199	2.0009
Zm.10642.1.A1_at	hypothetical protein LOC100192619	Zm.129007	-1.41367	-1.35888	-2.13496	-1.12565
Zm.10659.1.A1_at	hypothetical protein LOC100191609	Zm.41915	-1.07287	-1.08297	1.21494	-1.52554
Zm.10670.1.A1_at	hypothetical protein LOC100280379	Zm.323	-1.59856	1.17301	-1.21902	-1.09761
Zm.10676.1.S1_at	12-oxo-phytodienoic acid reductase	Zm.33576	2.10793	1.29055	2.12258	1.13225
Zm.1069.1.A1_at	myristoyl-acyl carrier protein thioesterase	Zm.94650	1.55716	1.58598	1.44654	1.68539
Zm.1069.2.A1_a_at	myristoyl-acyl carrier protein thioesterase /// myristoyl-acyl carrier protein t	Zm.94650	1.14598	1.54164	1.16592	1.52022
Zm.1069.2.A1_at	myristoyl-acyl carrier protein thioesterase	Zm.118064	-1.1299	1.68615	-1.15886	1.68524
Zm.10700.1.S1_at	hypothetical protein LOC100276306	Zm.66799	-1.73483	-1.68257	-1.73161	-1.63092
Zm.1071.1.S1_at	---	Zm.1071	-1.48309	-1.79148	-1.0395	-1.65882
Zm.10718.1.A1_at	hypothetical protein LOC100192577	Zm.10718	1.00738	-1.63689	-1.09439	-1.48382
Zm.10720.3.A1_a_at	---	Zm.94531	-1.10589	-1.32235	1.32962	-1.57422
Zm.10740.1.S1_a_at	non-cyanogenic beta-glucosidase	Zm.66923	1.17036	1.56638	1.41487	1.40786
Zm.10745.1.A1_at	hypothetical protein LOC100272654	Zm.35863	-2.68925	1.23381	-3.38139	1.07409
Zm.10752.1.A1_at	Hypothetical protein LOC100277062	Zm.10752	1.13489	-1.62764	1.15054	-1.55423
Zm.10767.1.A1_at	short-chain dehydrogenase/reductase SDR	Zm.10767	1.17278	-1.51575	1.37771	-1.53228
Zm.10773.1.A1_at	hypothetical protein LOC100191227	Zm.67196	1.60235	1.10703	1.5114	-1.03898
Zm.1079.4.A1_s_at	hypothetical protein LOC100274597	Zm.138146	-1.28434	-1.24201	1.28015	-1.83473
Zm.1079.4.S1_at	Carbonic anhydrase	Zm.93944	-1.08662	-1.06362	-1.68167	1.25589
Zm.1079.4.S1_x_at	Carbonic anhydrase	Zm.93944	-1.05728	-1.20223	-1.69337	1.2119
Zm.1079.5.A1_a_at	Carbonic anhydrase	Zm.93944	-1.09879	-1.08783	-3.28853	2.54725
Zm.10790.1.S1_at	glutamyl-tRNA reductase1 /// hypothetical protein LOC100191548	Zm.10790	-1.22312	-1.32421	1.00392	-1.61462
Zm.10799.1.S1_at	hypothetical protein LOC100192060	Zm.21101	-1.05633	1.55094	-1.39317	2.07269
Zm.10803.1.S1_at	desiccation-associated protein	Zm.96078	1.5014	3.53055	1.18464	2.39576
Zm.10807.1.S1_at	hypothetical protein LOC100280257	Zm.96338	-1.11274	-1.631	1.06011	-1.63641
Zm.10809.1.A1_a_at	mitochondrial inner membrane protease subunit 1	Zm.122621	-1.0133	1.65318	1.05079	1.34966
Zm.10809.1.S1_at	OB-fold nucleic acid binding domain containing protein	Zm.92708	-1.04164	-1.16718	-1.65373	1.65267
Zm.10812.1.A1_at	---	Zm.82132	-1.02437	1.20385	-1.319	1.53533
Zm.10812.2.A1_a_at	---	Zm.82132	1.3303	-1.21153	-1.51132	1.15901
Zm.10818.1.S1_at	hypothetical protein LOC100273163	Zm.10818	1.0327	-6.24863	-2.04047	-3.55172
Zm.10820.1.A1_at	---	Zm.10820	1	1.02483	-1.55336	1.14545
Zm.10825.1.A2_at	O-methyltransferase BX7 /// IDP478 protein	Zm.10825	-1.32516	-1.57798	-3.09808	-1.09195
Zm.10826.1.S1_at	hypothetical protein LOC100274249	Zm.118980	1.68563	1.56972	2.40538	1.75845
Zm.10828.1.A1_at	Hypothetical protein LOC100272885	Zm.37489	-1.10288	1.10064	-1.18244	1.50644
Zm.10830.1.S1_at	BRASSINOSTEROID INSENSITIVE 1-associated receptor kinase 1	Zm.10830	1.80896	1.35216	3.22929	1.50511
Zm.10833.1.S1_at	Hypothetical protein LOC100273349	Zm.10101	2.28928	1.59284	3.17141	1.25568
Zm.10835.1.S1_at	Beta-carotene hydroxylase	Zm.10835	-1.04476	-1.49169	1.12525	-1.57604
Zm.10837.1.S1_at	---	Zm.10837	1.08798	2.27543	-1.16584	1.54891
Zm.10839.1.S1_at	---	Zm.85992	1.09998	-1.52145	-1.14385	-1.16024
Zm.10840.1.S1_at	fasciclin-like arabinogalactan protein 8	Zm.10840	1.19971	5.02633	-1.08346	3.80271
Zm.10842.1.S1_a_at	DRE binding factor 1	Zm.10842	1.27257	-1.13571	2.42226	-1.91032
Zm.1085.1.A1_a_at	PRm 3	Zm.95692	1.06979	-1.20844	2.11995	-1.41934
Zm.10850.1.S1_at	ZIM motif family protein	Zm.10850	1.95842	-2.20248	6.42215	-4.40985
Zm.10879.1.S1_at	peroxidase 24	Zm.79249	-1.02599	-1.61528	-1.2666	-1.17379
Zm.10896.1.S1_at	---	Zm.83632	1.03055	-1.16101	-1.63456	1.63396
Zm.1090.1.A1_x_at	PVR3-like protein /// PVR3-like protein /// PVR3-like protein	Zm.92701	-3.57327	1.34637	-2.02454	1.1278
Zm.1090.2.A1_a_at	PVR3-like protein /// PVR3-like protein /// PVR3-like protein	Zm.92701	-3.68267	1.4276	-1.90337	-1.20465
Zm.1090.3.A1_x_at	PVR3-like protein	Zm.92701	-3.27491	1.24523	-2.21837	-1.07464
Zm.1090.4.S1_at	PVR3-like protein	Zm.84632	-3.45028	1.36294	-2.22324	1.00208
Zm.1090.4.S1_x_at	PVR3-like protein	Zm.84632	-3.64348	1.50266	-2.41686	1.02856
Zm.10900.1.A1_at	Hypothetical protein LOC100276228	Zm.123187	-1.05006	-1.10235	-1.52444	1.09106
Zm.10920.1.A1_at	wound and phytochrome signaling involved receptor like kinase	Zm.24956	1.00676	1.5662	-1.06473	1.91223
Zm.1099.1.A1_at	hypothetical protein LOC100275444	Zm.128508	1.59155	1.40249	1.15389	1.66467
Zm.11.1.S1_at	heat shock protein26	Zm.11	2.06974	-1.05001	3.04787	1.14674
Zm.1100.1.S1_at	---	Zm.1100	1.08116	-1.00087	-1.90521	1.904
Zm.1101.1.S1_at	Protein binding protein	Zm.95378	-1.44539	1.88649	-1.48389	1.47421
Zm.1105.2.S1_at	hypothetical protein LOC100194018	Zm.94301	1.14957	1.13259	1.56886	-1.14959
Zm.11055.1.A1_at	---	Zm.85822	-1.13534	-1.14787	1.40696	-1.81791
Zm.11096.1.S1_at	---	Zm.59929	1.83216	-1.1232	1.07578	1.22045
Zm.11141.1.S1_at	hypothetical protein LOC100272903	Zm.85295	1.00836	-1.50965	-1.32858	-1.31565
Zm.1115.1.S1_at	4F5 protein family protein	Zm.1115	1.00893	-1.20417	-1.62736	1.13143
Zm.11172.1.S1_at	serine palmitoyltransferase 2	Zm.13752	-1.07734	-1.11793	1.54872	-1.49904
Zm.11185.1.S1_at	hypothetical protein LOC100272632	Zm.140438	1.41658	1.51085	1.75884	1.37016
Zm.11214.1.S1_at	hypothetical protein LOC100273479	Zm.78825	-1.30733	1.16956	-2.17831	1.33499
Zm.11238.1.A1_at	---	Zm.11238	1.04014	-1.13527	-1.50178	1.29908
Zm.11255.1.A1_at	Hypothetical protein LOC100217136	Zm.66857	-1.19748	-1.03272	-1.65572	1.24158
Zm.113.1.A1_at	homeobox3	Zm.113	-1.04471	-1.06445	1.36503	-1.5088
Zm.11322.1.S1_at	hypothetical protein LOC100216791	Zm.118676	-1.20076	-1.47271	-1.65189	-1.35361
Zm.1133.1.S1_at	hypothetical protein LOC100191400	Zm.1133	-1.14943	1.71435	-1.14699	-1.05783
Zm.11357.1.A1_at	---	Zm.11357	-1.07085	1.29648	-1.39757	1.58539
Zm.1141.1.A1_at	D-type cyclin	Zm.95437	-1.07662	1.61216	-1.11977	1.63965
Zm.1141.2.A1_at	hypothetical protein LOC100276557	Zm.142616	1.12445	-1.68436	1.24861	-1.47615
Zm.1143.1.S1_at	---	Zm.67140	1.53132	1.41396	2.4	-1.23673
Zm.11441.1.S1_at	ethylene-responsive factor-like protein 1	Zm.11441	-1.02255	-1.32052	-1.63652	1.19364
Zm.11475.1.A1_a_at	hypothetical protein LOC100273223	Zm.80813	-1.00119	-1.62961	1.45637	-2.25348
Zm.11530.1.A1_at	Hypothetical protein LOC100216571	Zm.27761	-1.0163	-1.05513	-1.71623	1.33739
Zm.11530.2.A1_at	---	Zm.122264	-1.01319	1.99987	1.37759	1.49164
Zm.11570.1.A1_at	---	Zm.11570	-1.34059	1.07185	-1.92985	1.164
Zm.11585.1.A1_at	---	Zm.138528	-1.24817	1.28008	-1.85369	1.31503
Zm.11586.1.A1_at	PVR3-like protein	Zm.32895	1.71612	-1.4484	4.59311	-1.25467
Zm.11590.1.A1_at	leucoanthocyanidin dioxygenase	Zm.11590	1.09399	1.15066	-1.83419	1.1528
Zm.11595.1.A1_at	hypothetical protein LOC100194210	Zm.11595	-1.27982	1.11402	-2.43398	1.29466
Zm.11606.1.S1_at	---	Zm.65597	1.45985	1.11351	1.60875	-1.33244
Zm.11608.1.A1_at	hypothetical protein LOC100277342	Zm.128698	1.11695	-1.65601	1.02681	-1.14774
Zm.11618.1.A1_at	---	Zm.11618	2.24619	-1.28696	7.04686	-3.00628
Zm.11619.1.A1_at	---	Zm.11619	-1.45632	-1.06311	-1.9756	1.32872
Zm.1162.1.S1_at	Grancalcin	Zm.1162	1.0665	-1.25048	2.36679	-3.93053
Zm.11621.1.A1_at	Diphthamide biosynthesis protein 3	Zm.80439	1.16284	1.22331	-1.08925	1.5564
Zm.11627.1.A1_x_at	MADS-box transcription factor 26	Zm.11627	-1.08043	-1.45312	1.96062	-2.0323
Zm.11627.2.A1_at	MADS-box transcription factor 26	Zm.11627	1.10547	-1.87564	1.69825	-1.87132
Zm.11650.1.A1_at	hypothetical protein LOC100192105	Zm.84700	1.15951	1.20901	-1.30741	1.59848
Zm.11651.1.A1_at	hypothetical protein LOC100273198	Zm.41882	1.10931	-3.13443	1.45594	-2.79894
Zm.11652.1.A1_at	hypothetical protein LOC100194255	Zm.83702	-1.3894	1.38138	-1.65204	1.58795
Zm.11657.1.A1_at	---	Zm.79170	1.12445	-1.16006	2.03347	-1.13442
Zm.11658.1.A1_at	---	Zm.97232	1.11696	-1.52654	1.16119	-1.82564
Zm.11660.1.A1_at	---	Zm.11660	1.02739	-1.57751	-1.20214	-1.41853
Zm.11665.1.A1_at	---	Zm.11665	-1.15812	1.52744	-1.38334	1.64088
Zm.11690.1.A1_at	---	Zm.11690	-1.20192	1.71432	-1.62069	1.33418
Zm.11691.1.A1_at	hypothetical protein LOC100274910	Zm.11691	-1.3047	2.4612	-1.09827	2.68353
Zm.11694.1.S1_at	R2R3MYB-domain protein	Zm.98633	-1.14855	-1.19758	1.10617	-1.55962
Zm.11704.1.A1_at	hypothetical protein LOC100278841	Zm.11704	1.48056	-1.30542	2.04358	1.09738
Zm.11705.1.A1_at	hypothetical protein LOC100193708	Zm.11705	1.00441	1.48459	1.60375	1.15269
Zm.11710.1.A1_at	---	Zm.11710	-1.01605	-1.07079	-1.60862	1.1291
Zm.11718.1.A1_at	heavy metal-associated domain containing protein	Zm.138530	1.54754	1.37139	2.22288	-1.0606
Zm.11723.1.A1_at	hypothetical protein LOC100275364	Zm.121833	1.04045	-1.63877	1.11036	-1.84622
Zm.11730.1.S1_at	hypothetical protein LOC100272845	Zm.117979	-1.25137	-1.85584	-1.3716	-2.09961
Zm.11734.1.A1_at	hypothetical protein LOC100279844	Zm.11734	1.00156	-1.02438	1.16702	-1.77635
Zm.11734.2.S1_x_at	hypothetical protein LOC100191323	Zm.95117	-1.20308	-1.15971	1.07528	-1.52847
Zm.11739.1.A1_at	hypothetical protein LOC100278842	Zm.118850	-1.96289	1.78619	-2.93338	1.30904
Zm.11740.1.S1_at	---	Zm.85222	1.03471	-1.16924	-1.27138	1.70848
Zm.11741.1.S1_at	---	Zm.11741	-1.43309	-1.20819	-1.80474	1.02136
Zm.11745.1.A1_at	NPK1-related protein kinase-like protein	Zm.11745	1.54614	-1.34457	5.843	-2.49092
Zm.11758.1.A1_at	gibberellin 20 oxidase 2	Zm.11758	-1.0282	1.51271	1.3848	1.29858
Zm.11759.1.S1_at	cellulose synthase10	Zm.11759	-1.15932	-1.94512	1.14657	-1.75518
Zm.11766.1.A1_at	hypothetical protein LOC100217252	Zm.28970	-1.00155	1.0966	3.7503	-2.64917
Zm.11769.1.A1_at	hypothetical protein LOC100275246	Zm.11769	-1.06877	-1.10429	-1.53935	1.03461
Zm.11770.1.A1_at	hypothetical protein LOC100191551	Zm.85851	1.19712	-1.68732	3.25695	-3.68528
Zm.11777.1.A1_at	---	Zm.138863	1.32571	-1.55567	1.99041	-1.47662
Zm.11781.1.A1_at	---	Zm.28322	1.95534	1.87543	2.27592	1.2111
Zm.11783.1.A1_at	hypothetical protein LOC100191487	Zm.11783	-1.05146	1.07526	1.05565	-1.65924
Zm.11794.1.A1_at	hypothetical protein LOC100274968	Zm.11794	2.99807	-1.9583	2.55327	-1.70043
Zm.11797.1.A1_at	hypothetical protein LOC100277496	Zm.136508	-1.61851	-1.19436	-1.895	-1.13346
Zm.11798.1.A1_at	---	Zm.11798	-1.10881	-1.31267	-1.00964	-1.5253
Zm.11811.1.S1_at	glycosyltransferase 5 /// glycosyltransferase 5	Zm.11811	1.04596	-1.08783	1.2032	-1.65
Zm.11819.1.A1_at	protein kinase domain containing protein	Zm.33897	-1.08505	-1.51009	1.53512	-2.17722
Zm.11823.1.A1_at	Hypothetical protein LOC100191819	Zm.11823	-1.06303	-1.56098	1.26204	-1.89476
Zm.11845.1.A1_at	---	Zm.20955	-1.08075	-1.4344	1.5031	-2.12978
Zm.11847.1.A1_at	---	Zm.11847	-1.05581	-1.03248	2.24979	-1.4922
Zm.11848.1.A1_at	calmodulin	Zm.11848	1.29393	-1.66785	1.1883	-1.56152
Zm.11852.1.A1_x_at	hypothetical protein LOC100274244	Zm.11852	-1.17579	-1.32109	1.07828	-1.51896
Zm.11858.1.S1_at	3-5 exoribonuclease CSL4	Zm.11858	-1.08787	1.58748	-1.00787	1.63188
Zm.11861.1.A1_at	carbonic anhydrase	Zm.39084	1.04005	-1.31553	1.31117	-1.55077
Zm.11864.1.S1_at	hypothetical protein LOC100216632	Zm.83590	-1.84263	-1.19317	-1.01602	-1.68752
Zm.11874.1.A1_at	CIPK-like protein 1	Zm.82084	1.36532	1.16487	2.09306	1.1187
Zm.11875.1.A1_at	Hypothetical protein LOC100278005	Zm.11875	2.37129	-1.39966	3.6168	-1.47591
Zm.11877.1.A1_at	---	Zm.11877	-1.1194	-1.69368	-1.5022	-1.3408
Zm.11881.1.A1_at	---	Zm.11881	1.01924	-1.19269	-1.59742	1.39625
Zm.11891.1.A1_at	helix-loop-helix DNA-binding domain containing protein	Zm.11891	1.1138	-1.0973	2.41729	-2.01871
Zm.11893.1.A1_at	hypothetical protein LOC100273477	Zm.11893	-1.13765	1.17971	-1.19958	1.83175
Zm.11893.1.S1_at	Hypothetical protein LOC100273477	Zm.11893	1.12428	-1.51744	-1.31567	-1.03617
Zm.11896.1.A1_at	SNF1-related protein kinase regulatory subunit beta-1	Zm.18116	-1.93473	-1.03557	-3.43709	1.0436
Zm.11896.1.A1_s_at	SNF1-related protein kinase regulatory subunit beta-1	Zm.18116	-1.69506	-1.32153	-3.10636	-1.1077
Zm.11900.1.A1_at	dynein light chain LC6, flagellar outer arm	Zm.11900	-1.05873	-1.34475	-1.08498	-1.51898
Zm.11922.1.A1_at	transposon protein	Zm.11922	1.29542	-1.67435	-1.06041	-1.06881
Zm.11924.1.A1_at	---	Zm.11924	-1.01549	1.04591	1.76492	1.14822
Zm.11927.1.A1_at	---	Zm.11927	1.28276	-1.03511	1.01791	1.73745
Zm.1193.1.A1_at	glycine-rich RNA-binding protein 2	Zm.1193	1.05161	1.50304	1.08521	1.73178
Zm.11939.1.A1_at	---	Zm.9097	1.42178	-1.5796	-1.21303	1.68313
Zm.11946.1.A1_at	---	Zm.85860	-1.10753	1.33543	-1.36668	1.50688
Zm.11947.1.A1_at	hypothetical protein LOC100277020	Zm.11947	1.45567	-2.33044	2.19972	-2.1494
Zm.11950.1.A1_at	---	Zm.41285	1.54209	-1.00306	2.11362	-1.13173
Zm.11953.1.S1_at	metal tolerance protein A2	Zm.73536	1.02784	1.35676	-1.04362	1.51515
Zm.11962.1.A1_at	---	Zm.85861	1.03911	1.89139	1.01113	1.59278
Zm.11966.1.A1_at	hypothetical protein LOC100275156	Zm.82702	2.06587	-1.15258	2.37892	-1.12566
Zm.11972.1.A1_at	---	Zm.11972	1.01845	-1.08067	1.52169	-1.71194
Zm.11980.1.A1_at	Nucleic acid binding protein	Zm.97548	1.97419	1.16609	5.15845	1.30873
Zm.11983.1.A1_at	---	Zm.11983	-1.15331	1.50026	1.06244	1.63592
Zm.11985.1.A1_at	hemoglobin 2	Zm.11985	-1.59831	-2.82051	-1.20667	-3.06422
Zm.11991.1.A1_at	---	Zm.34640	-1.13234	-1.37113	-1.67823	-1.20189
Zm.11996.1.A1_at	---	Zm.11996	-1.00302	1.61635	2.2054	-1.18795
Zm.11999.1.A1_at	hypothetical protein LOC100191418	Zm.92816	1.03902	-1.27379	1.35542	-1.84281
Zm.1200.1.S1_at	---	Zm.1200	1.21544	1.11202	1.05343	1.50507
Zm.12004.1.S1_at	beta-carotene hydroxylase	Zm.95559	1.06714	-1.81629	1.09014	-1.90063
Zm.12007.1.A1_at	---	Zm.97787	-1.57872	-1.13019	-1.34316	-1.08504
Zm.12017.1.S1_at	selenoprotein	Zm.4274	-1.05361	1.55849	1.13393	1.31542
Zm.12021.1.A1_at	hypothetical protein LOC100273474	Zm.25701	-1.09502	-1.38996	-2.22666	1.05249
Zm.12022.1.A1_at	Hypothetical protein LOC100272453	Zm.24757	1.15107	-1.45321	-1.46935	1.53295
Zm.12025.1.A1_at	tim44-like domain containing protein	Zm.66773	1.15691	1.47047	1.61744	1.35185
Zm.12034.1.A1_at	hypothetical protein LOC100273559	Zm.12034	-1.40454	-1.31491	-1.62851	-1.40523
Zm.12037.1.S1_at	bHLH transcription factor PTF1	Zm.96245	1.03085	-1.45304	1.36813	-1.58284
Zm.1204.1.S1_at	---	Zm.95519	1.01186	-1.35241	-1.01637	-1.50391
Zm.12048.1.S1_at	---	Zm.12048	1.9546	-2.95594	4.66654	-2.10174
Zm.12059.1.A1_at	hypothetical protein LOC100273055	Zm.12059	-1.06308	-1.0745	1.24024	-1.70144
Zm.12063.1.S1_at	hypothetical protein LOC100275448	Zm.12063	-1.18243	-1.1687	1.36888	-1.59209
Zm.12065.1.S1_at	hypothetical protein LOC100275823	Zm.126825	1.2702	1.97803	-1.43889	2.62775
Zm.12077.1.A1_at	hypothetical protein LOC100193845	Zm.29350	-1.08341	-1.58364	-1.19048	-1.52147
Zm.1208.3.A1_a_at	Histone H4	Zm.23253	-1.30587	-1.04872	-1.64047	-1.0174
Zm.12080.1.A1_at	protein kinase APK1A	Zm.12080	-1.07957	2.28957	-1.10703	2.06412
Zm.12082.2.A1_a_at	hypothetical protein LOC100278326	Zm.12082	-1.10164	-1.27111	-1.59457	1.05747
Zm.12093.1.A1_at	---	Zm.67137	-1.19637	-1.22721	-1.67276	1.30974
Zm.12098.1.A1_at	endo-1,3;1,4-beta-D-glucanase	Zm.72761	1.47329	1.24953	-1.18989	1.77538
Zm.12101.1.S1_at	Hypothetical protein LOC100276199	Zm.96796	1.0214	-1.03856	-1.40856	1.62892
Zm.1211.1.S1_at	---	Zm.1211	1.12945	2.67922	1.11043	1.49158
Zm.12113.1.A1_at	---	Zm.95144	1.88013	-1.55871	3.35051	-1.80133
Zm.12118.1.A1_at	hypothetical protein LOC100277272	Zm.12118	1.04896	4.43979	-1.8569	3.93475
Zm.1212.1.S1_at	hypothetical protein LOC100194335	Zm.84052	1.2324	9.45179	-1.07127	4.44977
Zm.12127.1.A1_at	---	Zm.122365	1.36252	-1.01219	1.51286	1.01678
Zm.12139.1.A1_at	EF-hand Ca2+-binding protein CCD1	Zm.85848	1.95366	-3.12251	6.25971	-6.55086
Zm.12143.1.S1_at	BGGP Beta-1-3-galactosyl-O-glycosyl-glycoprotein	Zm.12143	1.19634	-1.06876	-1.27111	1.54289
Zm.12148.1.S1_at	small nuclear ribonucleoprotein Sm D1	Zm.97257	1.11191	1.25916	-1.28487	1.82968
Zm.12149.1.A1_at	extensin	Zm.12149	-1.12377	-2.99973	-1.67953	-2.27608
Zm.12150.1.S1_at	60S ribosomal protein L30	Zm.12150	1.07468	1.92543	-1.08286	1.84958
Zm.12157.1.S1_a_at	PIF-like orf1	Zm.95510	-1.17831	-1.03695	1.55301	-1.83974
Zm.12163.1.A1_at	Nuclease PA3	Zm.66719	1.33271	1.39216	-1.44801	2.31908
Zm.12164.1.A1_at	hypothetical protein LOC100193480	Zm.86750	-2.0816	1.04015	-3.14666	1.33907
Zm.12166.1.A1_at	phenylalanyl-tRNA synthetase beta chain	Zm.12166	-1.01456	1.50444	-1.02658	1.47777
Zm.12169.1.S1_at	---	Zm.12169	-1.38287	1.61824	-1.18414	-1.04757
Zm.12186.1.A1_at	---	Zm.123565	-1.11245	1.63355	1.04741	1.28257
Zm.1219.1.S1_at	lactoylglutathione lyase	Zm.81126	-1.4615	1.03684	-1.73507	1.28818
Zm.12196.1.A1_at	hypothetical protein LOC100276560	Zm.138192	-1.29787	1.57914	-1.53962	1.41673
Zm.12208.1.A1_at	---	Zm.26032	1.77454	1.53842	1.25369	1.60993
Zm.12222.1.A1_at	Small nuclear ribonucleoprotein Sm D3	Zm.67067	1.14219	1.53278	1.46725	1.63374
Zm.12224.1.S1_at	hypothetical protein LOC100278972	Zm.66727	1.21858	-1.37268	1.35256	-1.63516
Zm.12227.1.S1_at	heat shock cognate 70 kDa protein 2	Zm.67279	1.12494	-1.3211	1.66545	-1.37361
Zm.12234.1.A1_at	---	Zm.12234	1.06829	-1.29407	1.10134	-1.55935
Zm.12244.2.S1_at	---	Zm.40113	1.04644	1.03429	-1.64305	1.7596
Zm.12244.2.S1_x_at	---	Zm.40113	1.03717	-1.09014	-1.52464	1.63333
Zm.12248.2.S1_at	hypothetical protein LOC100216999	Zm.79943	-1.05366	-1.49742	1.36294	-2.68797
Zm.12249.1.A1_at	---	Zm.12249	1.03278	1.34002	-1.14725	1.6161
Zm.12251.1.S1_at	hypothetical protein LOC100275927	Zm.12251	1.12742	1.51621	1.14677	1.34214
Zm.12262.1.S1_at	---	Zm.122284	-1.02831	2.99196	1.24363	1.67128
Zm.12269.2.S1_at	Hypothetical protein LOC100193070	Zm.12269	1.04808	1.05712	-1.74201	-1.00991
Zm.1227.1.S1_at	hypothetical protein LOC100191505	Zm.95548	1.63448	1.04197	1.63648	1.01687
Zm.1228.2.A1_at	Hypothetical protein LOC100191844	Zm.82779	1.00546	1.62871	1.25026	1.53012
Zm.12285.1.A1_at	hypothetical protein LOC100192782	Zm.12285	-1.50447	-2.66648	1.12649	-3.77799
Zm.12297.1.A1_at	CONSTANS-like protein CO8	Zm.12297	1.38833	-1.90687	2.05907	-1.84652
Zm.12309.1.S1_at	ABA-induced protein	Zm.131150	1.11929	-1.0034	1.3964	-1.82537
Zm.1231.2.S1_a_at	---	Zm.1231	-1.13587	1.59504	1.00026	1.38753
Zm.12315.2.A1_at	hypothetical protein LOC100192034	Zm.94102	1.09151	1.43124	-1.09448	1.59262
Zm.12317.1.S1_at	ethylene-responsive transcription factor 4	Zm.84657	3.09769	-3.39901	6.89521	-3.54789
Zm.1232.1.S1_at	kinesin light chain	Zm.37927	-1.65329	1.67808	-1.44965	1.17059
Zm.12322.1.A1_at	UDP-glucuronic acid 4-epimerase	Zm.123309	1.10271	-1.34231	1.78246	-2.11658
Zm.12332.2.A1_at	Multidrug resistance associated protein 2	Zm.12332	-1.30256	1.07678	-1.59345	1.47716
Zm.12334.1.S1_at	---	Zm.12334	1.23421	1.31266	1.03275	1.55739
Zm.12345.2.S1_at	---	---	-1.01646	1.01694	-1.75011	1.66148
Zm.1235.1.S1_at	single-strand binding protein	Zm.81219	1.45059	1.47776	1.30862	1.85863
Zm.12354.1.A1_at	hypothetical protein LOC100276525	Zm.12354	-1.01063	-1.58706	1.02617	-1.43367
Zm.12356.1.S1_at	hypothetical protein LOC100278525	Zm.12356	1.22441	-1.09684	1.66691	-1.24924
Zm.12361.1.S1_at	---	Zm.12361	-1.20474	1.13516	-1.2481	-1.5367
Zm.12370.1.S1_at	hypothetical protein LOC100272446	Zm.12370	1.27952	3.2363	-1.21614	3.36382
Zm.12379.1.S1_at	hypothetical protein LOC100216952	Zm.95702	-1.11376	4.22219	1.01213	2.62945
Zm.12384.1.S1_at	---	Zm.80230	1.0869	-1.45146	-1.20209	-1.50029
Zm.12387.1.S1_at	---	Zm.121744	-1.61196	-1.05752	-2.30048	1.48063
Zm.12402.1.S1_at	hypothetical protein LOC100193926	Zm.95631	1.37679	1.14931	-1.13724	1.70357
Zm.12473.1.S1_at	---	Zm.96199	1.08235	1.34255	1.0865	1.53281
Zm.1248.1.A1_at	hypothetical protein LOC100274169	Zm.85302	-1.78794	1.66369	-1.37785	1.10419
Zm.12480.1.A1_at	hypothetical protein LOC100194202	Zm.122073	1.40551	1.07949	1.64703	1.26819
Zm.12481.1.S1_at	---	Zm.122646	1.07144	-1.16462	-1.80708	1.90861
Zm.1249.1.S1_at	hypothetical protein LOC100279729	Zm.1249	1.03478	-1.15689	-1.53664	1.11477
Zm.125.1.S1_at	nitrate reductase (NAD(P)H)	Zm.42640	-1.30837	-2.41433	-1.05954	-3.1266
Zm.12506.1.S1_at	Holiday junction resolvase, S1x1p, URI domain nuclease	Zm.12506	1.08686	-1.1255	-1.61944	1.1955
Zm.12513.1.A1_at	hypothetical protein LOC100274471	Zm.87682	1.00385	-1.78508	1.56912	-2.13219
Zm.12517.1.A1_at	Hypothetical protein LOC100191598	Zm.12517	2.47176	1.04003	7.6445	-1.69586
Zm.12526.1.A1_x_at	---	Zm.138368	-1.141	-1.05956	1.20289	-1.50204
Zm.12530.1.A1_at	---	Zm.84241	1.02832	-1.06274	-1.09138	1.53897
Zm.12546.2.S1_a_at	---	---	-1.09295	-1.0103	-1.58908	1.33
Zm.12547.1.A1_at	RNA binding protein	Zm.66849	1.62922	-1.18369	1.24407	1.24041
Zm.12571.1.A1_at	ribosome recycling factor	Zm.12571	1.13664	1.21609	1.41904	1.51254
Zm.12574.1.A1_at	hypothetical protein LOC100277061	Zm.94269	-1.55082	1.08392	-1.17923	-1.12863
Zm.12577.1.A1_at	DNA methyl transferase 106	Zm.12577	-1.03302	2.17111	1.02327	1.43962
Zm.12584.5.A1_at	hypothetical protein LOC100272711	Zm.84319	-1.8272	1.30191	-1.12196	-1.3313
Zm.12587.1.S1_at	glycosyltransferase	Zm.93781	-1.01528	1.04268	1.55645	-1.08846
Zm.12587.1.S1_s_at	glycosyltransferase	Zm.93781	1.14791	-1.07097	1.52111	-1.13072
Zm.12598.1.S1_at	---	Zm.12598	1.09193	-1.58752	1.09801	-1.49714
Zm.12605.1.S1_at	hypothetical protein LOC100274683	Zm.138551	-1.2322	-2.83186	-3.19544	-1.39155
Zm.12612.1.A1_at	---	Zm.12612	1.01669	-1.19535	2.01824	-1.50096
Zm.12617.1.A1_at	---	Zm.85097	-1.0698	-1.64163	-1.0486	-1.20785
Zm.12630.1.A1_at	hypothetical protein LOC100194118	Zm.85287	-1.0313	1.76527	-1.12758	1.55933
Zm.12632.1.S1_at	hypothetical protein LOC100193156	Zm.12632	1.36734	1.56025	1.20134	1.5188
Zm.12634.1.A1_at	hypothetical protein LOC100194224 /// 60S ribosomal protein L23 /// 60S ribosoma	Zm.122477	1.00763	1.81934	1.29781	1.50025
Zm.12634.1.A1_x_at	hypothetical protein LOC100194224 /// 60S ribosomal protein L23 /// 60S ribosoma	Zm.122477	1.02227	1.73824	1.21846	1.5855
Zm.12634.3.S1_at	---	Zm.27577	1.17637	-1.09279	-1.61018	1.80004
Zm.12634.4.S1_x_at	60S ribosomal protein L23	Zm.87282	1.01405	1.84726	1.09956	1.47441
Zm.12634.5.S1_at	---	Zm.84612	-1.09719	1.71206	1.05024	1.36731
Zm.12634.5.S1_x_at	---	Zm.84612	-1.03275	1.55366	-1.12539	1.59993
Zm.12634.6.S1_at	hypothetical protein LOC100193874	Zm.86906	1.0113	1.76492	-1.18986	2.12938
Zm.12634.6.S1_x_at	hypothetical protein LOC100193874	Zm.86906	1.04812	1.78471	1.05978	1.75431
Zm.12666.2.S1_at	meg6 protein	Zm.103496	-1.15665	1.49381	-1.13477	1.52852
Zm.12667.1.S1_at	hypothetical protein LOC100276149 /// hypothetical protein LOC100278740	Zm.83988	1.08463	1.91219	1.02062	1.78091
Zm.12687.1.S1_a_at	auxin efflux carrier component 1c	Zm.12687	-1.63675	-1.32623	-2.22844	-1.4323
Zm.12687.1.S1_x_at	auxin efflux carrier component 1c	Zm.12687	-1.21035	-1.38756	-1.64528	-1.37535
Zm.12687.2.S1_x_at	Auxin efflux carrier component 1c	Zm.12687	-1.25274	-1.19757	-1.29736	-1.54104
Zm.12688.1.S1_at	hypothetical protein LOC100279814	Zm.71125	1.03869	1.51249	1.11064	1.2917
Zm.12696.1.S1_at	hypothetical protein LOC100272660	Zm.118889	-1.10876	-1.55353	-1.53513	-1.192
Zm.127.3.S1_at	Octopine synthase binding factor1	Zm.127	-1.22585	1.19714	-1.68802	1.59856
Zm.12708.1.S1_at	Wound/stress protein	Zm.12708	1.34298	1.41669	1.85292	1.44478
Zm.1271.1.S1_s_at	Zinc finger, C3HC4 type family protein	Zm.94927	-1.07201	-1.44932	-1.55038	1.14013
Zm.12716.2.A1_at	Hypothetical protein LOC100278671	Zm.21221	2.60334	-3.23189	5.51158	-4.5694
Zm.12737.1.A1_at	hypothetical protein LOC100193804	Zm.92592	1.00496	1.52978	1.07908	1.38188
Zm.12737.2.S1_at	40S ribosomal protein S12	Zm.67893	-1.06986	1.58043	1.07774	1.49709
Zm.12737.2.S1_x_at	40S ribosomal protein S12	Zm.67893	-1.04022	1.5357	1.10126	1.49119
Zm.1274.1.S1_at	hypothetical protein LOC100272786	Zm.1274	-1.02338	-3.45782	1.15749	-3.60487
Zm.12745.1.S1_at	---	Zm.12745	1.04934	1.47151	1.74212	1.03195
Zm.12746.1.A1_at	somatic embryogenesis related protein	Zm.67772	-1.04973	1.02572	1.53306	-1.65621
Zm.12790.1.A1_a_at	hypothetical protein LOC100193762	Zm.85505	1.2027	-1.4684	-1.5004	1.39527
Zm.12794.1.A1_at	protein kinase domain containing protein	Zm.12794	1.00132	-1.55864	-1.03619	-1.44474
Zm.12794.1.S1_at	Protein kinase domain containing protein	Zm.12794	-1.05286	-1.15862	-1.64815	1.01562
Zm.12800.1.A1_at	Hypothetical protein LOC100194258	Zm.12800	1.05728	1.53609	1.2239	1.47293
Zm.12810.1.A1_at	---	Zm.123797	-1.57241	1.01487	-1.46454	-1.06573
Zm.12817.1.A1_at	---	Zm.12817	1.34679	-1.66563	1.14559	-1.39019
Zm.12824.1.A1_at	---	Zm.84372	-1.07902	-2.22817	1.23552	-2.86678
Zm.1284.1.S1_at	Subtilisin-like protease	Zm.1284	-1.53764	-1.60726	-1.13619	-1.45058
Zm.12849.1.A1_at	---	Zm.12849	1.73115	-1.36721	1.94298	-1.41681
Zm.12850.1.A1_at	---	Zm.12850	1.38165	1.36242	1.37295	1.65702
Zm.1286.1.A1_at	---	Zm.1286	-1.02507	2.17487	1.26653	1.18235
Zm.12860.1.S1_at	---	Zm.12860	-1.03528	-1.52688	1.563	-1.71241
Zm.12876.1.S1_at	24-methylenesterol C-methyltransferase 2	Zm.67956	-1.39947	1.10115	-1.54427	-1.02542
Zm.1288.1.A1_a_at	calreticulin2	Zm.94182	1.20774	1.29628	1.64973	-1.01689
Zm.1288.1.A1_at	calreticulin2	Zm.94182	1.191	1.2762	1.64596	1.034
Zm.1288.3.A1_s_at	Calreticulin2	Zm.94182	1.14306	1.09973	1.63166	1.19703
Zm.12892.1.S1_at	hypothetical protein LOC100273694	Zm.86783	-1.42478	1.40399	-1.75971	1.22278
Zm.12897.1.A1_at	cfm6 protein	Zm.12897	-1.03271	-1.55058	-1.25124	-1.3501
Zm.12899.1.A1_at	---	Zm.28078	1.20863	1.67684	1.61384	1.67189
Zm.129.1.S1_at	ocs-element binding factor 3.1	Zm.129	-1.27122	1.58478	1.04649	1.19544
Zm.12915.1.S1_at	---	Zm.85292	1.16835	1.34428	-1.09359	1.66008
Zm.12919.1.A1_at	aminotransferase y4uB	Zm.84984	1.52706	1.06675	1.76174	1.0515
Zm.1295.1.A1_at	hypothetical protein LOC100277498	Zm.122226	-1.11382	1.03039	-1.59489	1.14661
Zm.12951.1.S1_at	hypothetical protein LOC100274682	Zm.85604	-2.05605	1.37282	-1.41189	1.07784
Zm.12966.1.A1_at	---	Zm.86091	1.59782	-1.17175	1.86395	-1.1403
Zm.12968.1.S1_at	pyruvate dehydrogenase E1 component subunit beta	Zm.80404	1.02538	-1.527	-1.2396	-1.43228
Zm.12977.2.S1_at	Hypothetical protein LOC100193319	Zm.138128	1.15205	-1.22866	-1.80929	1.73582
Zm.1299.1.S1_at	Uncharacterized enzyme involved in pigment biosynthesis	Zm.19786	-1.01897	1.02105	-1.69178	1.31137
Zm.12997.1.S1_at	---	Zm.12997	1.41879	1.38651	1.61053	1.47108
Zm.12997.2.S1_a_at	---	Zm.12997	1.2791	1.37317	1.58779	1.53827
Zm.13005.1.S1_at	calmodulin-like protein 1	Zm.67940	1.64374	-2.23575	1.54923	-2.04556
Zm.13017.1.A1_at	hypothetical protein LOC100272256	Zm.80503	-1.12927	-1.08025	1.14185	-1.60631
Zm.1305.1.S1_at	glycine-rich RNA binding protein	Zm.9576	-1.65642	1.20957	-1.86631	1.0062
Zm.13058.1.S1_at	---	Zm.86117	-1.1108	-1.44801	2.80115	-2.51069
Zm.13065.1.A1_at	sarcosine oxidase	Zm.93702	1.39031	1.07885	1.66049	1.34006
Zm.1307.1.S1_at	myb family transcription factor-related protein	Zm.2778	-1.167	-1.1527	1.0609	-1.60148
Zm.13071.1.A1_at	transposon protein	Zm.85470	1.75489	-2.27174	1.8704	-2.09028
Zm.13095.1.A1_at	hypothetical protein LOC100217092	Zm.29790	1.61676	1.56463	1.76994	1.4693
Zm.131.1.A1_at	siroheme uroporphyrinogen methyltransferase1	Zm.131	2.60212	-9.35039	4.3404	-7.99678
Zm.13102.1.A1_at	---	Zm.23671	1.45683	-2.04075	1.2483	-1.19639
Zm.13104.1.S1_a_at	---	Zm.85603	-1.22867	1.59615	-1.12453	1.59954
Zm.13112.1.S1_at	Hypothetical protein LOC100274709	Zm.13112	1.02608	-1.21026	-1.61022	1.37634
Zm.1313.1.A1_s_at	---	Zm.82174	1.00301	1.26068	-1.87341	1.60716
Zm.13131.1.S1_at	hypothetical protein LOC100279040	Zm.13131	1.13152	-1.42416	1.25952	-1.52604
Zm.13137.1.A1_at	Defense-related protein	Zm.67883	1.11002	-1.53242	-1.1989	1.02397
Zm.13137.2.S1_a_at	Defense-related protein	Zm.67883	1.22642	-1.65681	4.09984	-2.3493
Zm.13137.2.S1_x_at	defense-related protein	Zm.67883	-1.05777	-1.27902	3.11844	-2.10747
Zm.13143.1.A1_at	hypothetical protein LOC100191497	Zm.84718	-1.03476	1.72506	1.00359	2.01876
Zm.1315.1.A1_at	---	Zm.37546	1.226	-1.35586	1.51689	-1.21494
Zm.13153.1.A1_at	RHM1	Zm.73412	1.08529	-1.53083	1.30391	-1.81182
Zm.13162.1.A1_at	---	Zm.13162	1.18905	-1.11261	2.10073	-1.41708
Zm.13188.1.A1_a_at	hypothetical protein LOC100193240 /// hypothetical protein LOC100193556	Zm.37684	-1.06396	1.72059	-1.03276	1.52872
Zm.13188.1.A1_at	Hypothetical protein LOC100193556	Zm.137966	-1.19177	1.58117	1.04126	1.65039
Zm.13188.1.A1_x_at	hypothetical protein LOC100193556	Zm.137966	-1.04613	1.62691	-1.01357	1.55904
Zm.13188.2.S1_a_at	hypothetical protein LOC100193240	Zm.37684	-1.12491	1.81274	1.04947	1.52069
Zm.13188.2.S1_x_at	hypothetical protein LOC100193240	Zm.37684	-1.02617	1.57215	-1.00827	1.5242
Zm.13188.3.S1_x_at	hypothetical protein LOC100193240	Zm.37684	-1.05048	1.77564	1.077	1.44974
Zm.1319.1.S1_at	---	Zm.1319	-1.34246	-1.41299	-1.66098	-1.56225
Zm.13193.1.A1_at	---	Zm.84951	1.02402	1.67978	1.12789	1.28585
Zm.13194.1.S1_at	hypothetical protein LOC100191145	Zm.82449	1.11501	1.14306	-1.12345	1.51089
Zm.13194.2.A1_at	Hypothetical protein LOC100191145	Zm.82449	-1.01457	1.01501	-1.51255	1.16683
Zm.13197.1.A1_at	plant IF-like protein	Zm.96296	-1.33239	1.58573	-1.33251	1.21731
Zm.13199.1.S1_at	hypothetical protein LOC100191826	Zm.13199	1.06055	1.85746	1.03478	1.56462
Zm.13205.3.S1_at	---	Zm.13205	1.03369	-1.24014	-1.57845	1.14761
Zm.13207.1.A1_at	---	Zm.85385	1.10866	1.34403	-1.05621	1.55061
Zm.13210.1.A1_at	---	Zm.85381	-1.54273	1.26025	-2.85227	1.32914
Zm.13226.2.A1_a_at	40S ribosomal protein S9	Zm.72543	1.01175	1.59325	1.07462	1.58453
Zm.13226.2.A1_at	40S ribosomal protein S9	Zm.72543	1.04369	1.77871	-1.07786	1.85956
Zm.13228.1.S1_at	LHT1	Zm.13228	-1.17246	1.22899	-1.08177	2.16941
Zm.13229.1.S1_at	---	Zm.13229	1.13537	-1.09873	2.26788	-6.63135
Zm.13239.2.A1_at	hypothetical protein LOC100274453	Zm.92271	-1.38337	1.01005	-1.56388	-1.07503
Zm.13239.3.S1_at	chlorophyll a-b binding protein 2	Zm.77645	-5.96231	-11.2498	-3.57883	-18.2113
Zm.13241.1.S1_at	alternative oxidase AOX2 precursor	Zm.13241	2.21019	2.34462	1.2889	3.41156
Zm.13244.1.S1_at	satase isoform II	Zm.13244	1.72756	-3.16418	3.16126	-3.05889
Zm.13256.1.A1_at	RNA polymerase sigma factor 2	Zm.13256	-1.07683	1.03308	-1.698	1.52408
Zm.13263.1.A1_at	nitrite reductase	Zm.13263	1.10433	-2.86968	1.37065	-3.20591
Zm.13267.1.A1_at	hypothetical protein LOC100279960	Zm.98156	-1.02573	1.65679	1.15639	1.28464
Zm.13267.1.S1_at	Hypothetical protein LOC100279960	Zm.98156	-1.02353	1.07362	-1.80537	1.67663
Zm.13284.1.S1_at	hypothetical protein LOC100280123	Zm.98203	1.00145	-1.68757	1.00989	-1.64518
Zm.13296.1.S1_at	---	Zm.66952	1.17834	3.91854	-1.29557	2.35549
Zm.13298.1.A1_at	rab GDP dissociation inhibitor alpha	Zm.13298	-1.12514	1.53665	1.56854	-1.38136
Zm.13304.1.S1_at	---	Zm.13304	1.1037	-1.54849	1.43324	-1.8091
Zm.13305.1.A1_at	VQ motif family protein	Zm.13305	-1.31519	1.79605	1.22664	1.003
Zm.13341.1.S1_at	hypothetical protein LOC100191832	Zm.96028	1.09625	1.52502	1.00436	1.23698
Zm.13346.2.S1_s_at	---	Zm.138712 /// Zm.86145	1.846	-1.33762	2.1992	-1.35256
Zm.13353.1.A1_at	DNA replication complex GINS protein PSF1	Zm.13353	-1.05669	1.64491	-1.01388	1.07666
Zm.1338.1.A1_at	---	Zm.1338	1.11177	-1.00037	-3.58805	2.50956
Zm.13397.1.A1_at	Hypothetical protein LOC100193697	Zm.13397	1.04608	1.07807	-1.81458	2.49481
Zm.13412.2.S1_at	1-(5-phosphoribosyl)-5-[(5-phosphoribosylamino)methylideneamino]imi dazole-4-car	Zm.119091	-1.34656	-1.06956	-1.55116	1.33067
Zm.13422.1.A1_at	hypothetical protein LOC100217229	Zm.13422	-1.2279	-1.24546	1.13065	-1.67584
Zm.13423.1.A1_at	---	Zm.13423	-4.08485	-1.35211	-2.72492	-1.88206
Zm.13426.1.S1_at	hypothetical protein LOC100194289	Zm.14412	1.07295	1.61591	1.00419	1.73311
Zm.13445.1.A1_at	---	Zm.66594	1.35949	-1.50418	1.12168	-1.07013
Zm.13452.1.A1_at	hypothetical protein LOC100191245	Zm.95279	1.07555	1.46639	1.82301	1.21932
Zm.13452.2.A1_at	zinc transporter 4	Zm.21545	1.31346	1.23657	-1.21242	1.78916
Zm.13455.1.A1_at	hypothetical protein LOC100217085	Zm.78896	-1.1472	1.55772	1.10843	-1.2006
Zm.13459.1.A1_at	hypothetical protein LOC100279797	Zm.66621	1.25118	1.26286	1.01472	1.55559
Zm.13464.1.S1_at	ATP binding protein	Zm.75593	1.09418	-1.87453	-1.03718	1.20273
Zm.13467.1.S1_at	hypothetical protein LOC100191240	Zm.13467	1.37802	1.19186	1.65358	1.2171
Zm.13478.1.S1_at	---	Zm.13478	-1.09824	-3.38395	1.4844	-4.12594
Zm.13480.1.S1_at	gibberellin 20 oxidase 2	Zm.66651	-1.13826	1.72331	-1.23282	2.53732
Zm.13483.1.S1_at	Hypothetical protein LOC100192840	Zm.13483	-1.35425	-1.22284	-1.955	-1.42089
Zm.13494.1.A1_at	---	Zm.13494	1.11868	-1.22684	-1.61693	1.30663
Zm.13513.1.S1_at	hypothetical protein LOC100193945	Zm.13513	1.00633	1.21567	-1.06711	1.50855
Zm.13514.2.S1_a_at	phytoene synthase 2	Zm.13514	1.52841	-2.04992	1.64677	-1.99599
Zm.13518.1.A1_at	hypothetical protein LOC100191391	Zm.13518	1.67871	-2.89633	1.16673	-2.05911
Zm.13526.1.S1_at	---	Zm.13526	1.5602	-1.11898	1.03558	-1.2521
Zm.13529.1.S1_at	---	Zm.37032	1.59068	1.01586	1.29981	1.21074
Zm.1353.1.A1_at	PCO069699 protein	---	1.18597	1.64283	-1.30087	2.00861
Zm.13534.1.A1_at	nicotinate phosphoribosyltransferase-like protein	Zm.85488	2.02799	-1.20179	1.82284	1.0164
Zm.13540.1.A1_at	hypothetical protein LOC100191998	Zm.66839	-1.08917	1.53704	1.44286	1.13172
Zm.13543.1.A1_at	Replication factor C subunit 4	Zm.66769	1.0797	1.10104	-1.92231	1.60855
Zm.13544.1.A1_at	---	Zm.13544	-1.01539	1.49464	-1.36205	1.64388
Zm.13557.1.S1_at	Hypothetical protein LOC100274131	Zm.13557	-1.00876	-1.15586	-1.7143	1.27381
Zm.13558.1.A1_at	---	Zm.1388	1.07396	1.376	-1.10181	1.55604
Zm.1356.2.S1_a_at	metallothionein-like protein type 2	Zm.123672	1.32131	-1.05846	2.32304	-1.28599
Zm.13560.1.S1_at	hypothetical protein LOC100193917	Zm.13560	-1.02448	1.55384	1.07548	1.29389
Zm.13562.1.A1_at	PCO099415 protein	---	-1.16563	-1.11928	-1.92126	1.67175
Zm.13585.1.S1_at	hypothetical protein LOC100274237	Zm.13585	1.24203	1.44247	1.55207	1.58642
Zm.1359.1.S1_at	male gametophyte-specific2	Zm.1359	1.10936	7.54823	-1.16641	2.75422
Zm.13591.1.S1_at	glutathione transferase42	Zm.13591	1.57344	2.59286	-1.48611	6.78209
Zm.13592.1.A1_at	OTU-like cysteine protease family protein	Zm.66843	1.16026	-1.01686	1.84552	-1.5894
Zm.136.1.S1_at	Fd VI	Zm.136	-1.34667	-5.10164	1.51717	-8.32406
Zm.1360.1.S1_at	hypothetical protein LOC100276510	Zm.142618	1.12691	1.57032	1.09615	1.83227
Zm.1360.1.S1_x_at	hypothetical protein LOC100276510	Zm.142618	1.32752	1.24255	1.25466	1.51517
Zm.1361.1.A1_at	hypothetical protein AY105746	---	-1.239	-1.51331	-1.42116	1.02508
Zm.13610.1.A1_at	LOL3	Zm.66870	1.36084	-2.21659	-1.01531	-1.36155
Zm.13613.1.A1_at	hypothetical protein LOC100275557	Zm.96152	1.58776	-1.05882	1.74028	1.17256
Zm.13618.1.A1_at	---	Zm.66884	2.12095	1.94238	-1.2054	2.1093
Zm.13623.1.S1_at	---	Zm.66891	1.05257	-1.10035	-2.06069	1.95412
Zm.13624.1.A1_at	hypothetical protein LOC100279244	Zm.66892	1.18682	1.68196	-1.05571	1.90816
Zm.13627.1.S1_at	Hypothetical protein LOC100275707	Zm.13627	1.03268	1.00503	-2.67445	2.24514
Zm.13631.1.A1_at	src2-like protein	Zm.80550	1.10521	-1.32814	1.94043	-1.72405
Zm.13639.1.S1_at	legumin-like protein	Zm.13639	1.16115	1.11849	-1.05194	1.70704
Zm.13640.1.S1_at	Hypothetical protein LOC100275686	Zm.103192	1.22001	1.03539	-1.95605	1.75326
Zm.13641.1.S1_at	---	Zm.96497	-1.12388	1.04021	1.33553	-1.68212
Zm.13642.1.A1_at	---	Zm.66924	1.05423	-1.01172	-1.55193	1.36176
Zm.13646.1.A1_at	Thiol-disulphide oxidoreductase DCC	Zm.66927	-1.14758	-1.52962	-1.6774	1.22691
Zm.13658.1.A1_at	hypothetical protein LOC100193262	Zm.13658	1.22876	-1.2294	-1.56538	1.03321
Zm.13659.1.A1_at	---	Zm.13659	-1.40736	1.87095	-1.33783	1.8912
Zm.13661.1.A1_at	---	Zm.13661	1.02833	1.16775	1.82582	-1.24756
Zm.13680.1.S1_at	hypothetical protein LOC100274428	Zm.13680	-1.01478	-1.57811	-1.12387	-1.4495
Zm.13685.1.A1_at	hypothetical protein LOC100278020	Zm.66977	-1.06891	1.37732	-1.73794	1.50484
Zm.1372.1.A1_at	Hypothetical protein LOC100279608	Zm.1372	-1.5478	3.85185	1.32014	3.19647
Zm.13729.1.S1_at	anti-silencing protein 1	Zm.123963	-1.2063	-1.11057	-1.66725	-1.07582
Zm.13736.1.A1_at	---	Zm.13736	1.43272	-1.16556	1.52564	-1.00642
Zm.13737.1.S1_at	Deleted in split hand/splt foot protein 1	Zm.82551	1.23154	1.18478	-1.12933	1.67776
Zm.13738.1.A1_at	hypothetical protein LOC100273462	Zm.85368	1.19047	1.52034	-1.09425	1.96439
Zm.13744.1.S1_at	guanine nucleotide-binding protein alpha-1 subunit	Zm.95521	1.23646	1.3638	1.71423	-1.16411
Zm.13746.1.S1_at	pre-mRNA-splicing factor cwc24	Zm.13746	1.08545	1.65648	-1.12302	2.03665
Zm.13749.1.S1_at	---	Zm.13749	1.16018	1.73483	1.08706	1.8245
Zm.13755.1.S1_s_at	hypothetical protein LOC100192051	Zm.67105	1.0888	1.4101	1.00445	1.83841
Zm.13756.1.A1_at	Hypothetical protein LOC100276322	Zm.67107	1.16508	-1.0528	-2.2361	1.71042
Zm.13759.2.A1_at	hypothetical protein LOC100279293	Zm.13759	-1.0728	1.32431	-1.33532	1.60605
Zm.13765.1.S1_at	hypothetical protein LOC100191482	Zm.96599	-1.18949	1.5444	1.30863	1.04155
Zm.1377.1.A1_at	hypothetical protein LOC100275345	Zm.10443	-1.09773	-2.50566	1.03074	-2.37555
Zm.13777.1.A1_at	---	Zm.13777	1.18131	1.42948	1.1983	1.62037
Zm.13778.1.A1_at	---	Zm.138765	1.33972	3.81638	-1.31456	4.97616
Zm.13794.1.S1_at	Hypothetical protein LOC100278526	Zm.13794	1.1369	-1.04219	-2.0435	1.72031
Zm.13795.2.S1_at	squalene synthase1	Zm.13795	1.09404	-1.18076	1.63855	-1.24399
Zm.13808.2.A1_a_at	Hypothetical protein LOC100279847	Zm.67240	-1.07225	1.22459	-1.76815	1.59536
Zm.13808.2.A1_at	Hypothetical protein LOC100279847	Zm.67240	1.20375	-1.0303	-2.10412	1.91335
Zm.1381.1.S1_at	male-gametophyte specific1	Zm.1381	1.24884	5.47025	1.0316	3.55931
Zm.13812.2.S1_x_at	60S ribosomal protein L11-1	Zm.13812	1.06433	1.61225	-1.14346	1.62262
Zm.13818.1.S1_s_at	D-tyrosyl-tRNA	Zm.17555	1.08848	1.4169	-1.36253	1.50812
Zm.1382.1.S1_at	hypothetical protein LOC100194328	Zm.98185	1.30302	5.19493	1.24694	2.6133
Zm.13826.1.A1_at	hypothetical protein LOC100273754	Zm.67268	-1.08107	1.34376	1.11534	1.6061
Zm.13828.1.S1_at	---	Zm.13828	1.18002	1	1.55146	-1.78988
Zm.13829.1.A1_at	hypothetical protein LOC100193761	Zm.119079	1.00051	-1.43118	1.26294	-1.536
Zm.13830.1.S1_at	membrane protein	Zm.91018	1.13454	1.78048	1.32042	1.48406
Zm.13835.1.S1_at	hypothetical protein LOC100193923	Zm.67291	1.14316	-1.55985	1.33012	-1.57062
Zm.13840.1.S1_at	---	Zm.13840	-1.00244	1.68175	-1.85474	2.00243
Zm.13841.1.S1_at	Boron transporter 1	Zm.5258	-1.57164	-1.04087	-1.29036	-1.57563
Zm.13849.1.S1_at	ATP10 protein	Zm.67346	1.24689	1.07483	1.58997	-1.3941
Zm.13865.1.S1_at	R2R3 Myb transcription factor MYB-IF35	Zm.13865	-1.22376	-1.34343	1.40607	-1.9619
Zm.13869.1.S1_x_at	R2R3MYB-domain protein	Zm.13869	-1.1141	-1.17784	-1.54492	1.09994
Zm.13870.1.S1_at	myb-related protein c1-I-2K1	Zm.98747	1.10542	-1.56251	-1.12568	-1.25879
Zm.13870.2.A1_at	R2R3MYB-domain protein	Zm.13870	-1.05926	-1.40727	-1.73741	1.26233
Zm.13871.1.A1_at	R2R3MYB-domain protein	Zm.98618	-1.08209	-1.50061	-1.41903	-1.08435
Zm.13884.2.S1_x_at	R2R3MYB-domain protein /// R2R3MYB-domain protein	Zm.86196	-1.40327	-1.3624	1.5506	-2.56019
Zm.13885.1.A1_s_at	R2R3MYB-domain protein	Zm.13872	-1.02805	-1.55065	-1.38932	1.02794
Zm.13891.1.A1_at	R2R3MYB-domain protein	Zm.13891	1.01703	-1.64594	-1.46571	-1.16081
Zm.13906.1.A1_x_at	R2R3MYB-domain protein	Zm.13906	1.03006	-1.06493	-1.71089	1.20505
Zm.13934.1.S1_at	membrane H(+)-ATPase1	Zm.13934	-1.30937	-1.81155	1.07045	-1.78258
Zm.13938.2.S1_at	60S ribosomal protein L31	Zm.93692	1.0452	2.25554	1.35292	1.77578
Zm.13941.1.S1_at	hypothetical protein LOC100277314	Zm.122085	-1.01617	1.54665	-1.01146	1.34541
Zm.13944.1.A1_at	beta-expansin 8	Zm.67304	1.50877	-1.23132	1.50923	1.34304
Zm.13944.4.A1_a_at	60S ribosomal protein L29 /// glycine-rich RNA-binding protein 8	Zm.94780	-1.14717	1.53048	-1.20889	1.40447
Zm.13944.4.S1_at	hypothetical protein LOC100279975	Zm.95090	1.6252	-1.58335	-1.20204	1.09059
Zm.13944.6.S1_a_at	glycine-rich RNA-binding protein 8	Zm.94780	-1.12347	1.68685	-1.03859	1.275
Zm.13944.7.A1_a_at	Glycine-rich RNA-binding protein 8	Zm.94780	-1.10826	1.20323	-2.60994	2.4457
Zm.13947.3.A1_at	CIPK-like protein 1	Zm.93932	1.54412	-1.2497	1.1648	-1.03684
Zm.13947.3.S1_at	CIPK-like protein 1	Zm.93932	1.44729	-1.3529	-2.19458	2.26004
Zm.13947.4.A1_at	Hypothetical protein LOC100273208	Zm.20171	1.29959	-1.30102	2.11013	-1.68855
Zm.13947.6.S1_at	Hypothetical protein LOC100193883	Zm.13947	1.13485	1.00313	-2.31909	2.08056
Zm.1396.1.A1_at	hypothetical protein LOC100278993	Zm.1396	-2.13126	-1.07296	-1.81572	-1.24968
Zm.13961.1.S1_at	hydroperoxide lyase	Zm.13961	-1.12981	1.32924	-1.8409	1.54068
Zm.13965.1.S1_at	hypothetical protein LOC100191681	Zm.94403	-1.07631	1.51442	-1.05008	1.48998
Zm.13973.1.S1_at	GDP-L-fucose synthase 1	Zm.81383	1.12298	1.59683	1.34783	1.064
Zm.13982.1.S1_at	hypothetical protein LOC100272291	Zm.13982	1.10896	-1.59185	-1.02701	-1.55377
Zm.140.1.A1_at	Zea root preferential4	Zm.140	-3.12935	-1.16105	1.63661	-2.22657
Zm.14007.1.A1_at	40S ribosomal protein S28	Zm.95504	-1.03746	1.60751	1.05225	1.43208
Zm.14007.1.A1_s_at	40S ribosomal protein S28	Zm.95504	-1.02565	1.5109	-1.03517	1.66384
Zm.14009.1.A1_at	---	Zm.14009	-1.02973	1.56852	1.1352	1.23184
Zm.14021.1.S1_at	ORMDL family protein	Zm.6214	-1.09173	1.58281	-1.12304	1.76267
Zm.14028.1.S1_at	Hypothetical protein LOC100273753	Zm.71416	-1.1563	-1.53299	-1.0635	-1.08507
Zm.14039.1.A1_a_at	plasminogen activator inhibitor 1 RNA-binding protein	Zm.84121	1.103	1.50496	1.14985	1.3375
Zm.14039.1.A1_at	plasminogen activator inhibitor 1 RNA-binding protein	Zm.84121	1.06725	1.59242	1.0125	1.25945
Zm.14039.1.A2_a_at	plasminogen activator inhibitor 1 RNA-binding protein	Zm.84121	1.06233	1.58425	-1.02965	1.53395
Zm.14039.2.S1_at	gibberellin-regulated protein 1	Zm.95352	1.73965	-1.43579	2.36422	-1.12539
Zm.14039.3.S1_a_at	plasminogen activator inhibitor 1 RNA-binding protein	Zm.84121	1.02266	1.59125	-1.09378	1.66565
Zm.14040.1.A1_at	C-4 methylsterol oxidase	Zm.14040	-1.68271	1.18863	-1.55093	-1.18659
Zm.14041.1.S1_at	---	Zm.67265	-1.08924	-1.1518	-1.54171	-1.00244
Zm.14044.1.A1_at	hypothetical protein LOC100275866	Zm.66756	-1.82692	-1.02443	-3.26362	1.18345
Zm.14045.1.S1_at	profilin 3	Zm.92841	1.12176	3.87446	-1.08774	2.48978
Zm.14051.2.A1_at	Hypothetical protein LOC100217091	Zm.2793	-1.00039	1.00618	-2.1117	2.1102
Zm.14052.1.A1_at	hypothetical protein LOC100272508	Zm.14052	-1.01325	1.80985	1.63701	1.02396
Zm.14055.1.A1_at	---	Zm.119103	-1.03783	-1.45773	1.14658	-1.65096
Zm.14057.2.A1_at	---	Zm.86170	-1.26804	-1.06333	-1.53034	1.22039
Zm.14069.2.A1_at	---	---	1.01041	1.0835	-1.70595	1.43316
Zm.14073.1.A1_at	60S ribosomal protein L28	Zm.93706	-1.14979	1.18394	-1.77167	1.77177
Zm.14073.1.S1_s_at	60S ribosomal protein L28	Zm.93706	1.02385	1.57583	-1.12081	1.78023
Zm.14073.2.S1_a_at	60S ribosomal protein L28	Zm.93706	1.01504	1.61054	-1.05026	1.6107
Zm.14082.1.A1_s_at	HMG-like nucleosome/chromatin assembly factor D	Zm.30186	1.21655	1.47978	1.55219	1.27644
Zm.14088.2.A1_at	Aconitate hydratase, cytoplasmic	Zm.118115	1.07379	1.08456	1.53762	1.14284
Zm.1409.2.S1_at	pectinesterase inhibitor domain containing protein	Zm.1409	1.06867	6.46473	-1.07211	4.27493
Zm.14103.2.A1_at	BRASSINOSTEROID INSENSITIVE 1-associated receptor kinase 1	Zm.67702	-1.1259	-1.0526	-1.22669	1.51858
Zm.14129.1.A1_a_at	ribosomal protein S24	Zm.92504	1.00325	1.64362	-1.03465	1.44509
Zm.14129.2.S1_at	40S ribosomal protein S24	Zm.92504	-1.11706	1.08175	-1.82877	1.9774
Zm.1413.1.S1_at	---	Zm.1413	1.46629	2.34946	-1.04143	1.77871
Zm.14134.1.A1_at	CDPK-related protein kinase	Zm.67777	-1.09686	1.1925	1.60193	-1.11088
Zm.14137.2.S1_at	hypothetical protein LOC100193311	Zm.73712	1.08737	1.0377	-1.73135	1.44
Zm.1416.1.S1_at	mitochondrial 2-oxoglutarate/malate carrier protein	Zm.72771	-1.30969	-1.1726	1.08764	-1.55785
Zm.1417.3.A1_a_at	Hypothetical protein LOC100273946	Zm.1417	-1.03788	7.1441	1.16976	4.45072
Zm.14170.1.A1_a_at	hypothetical protein LOC100193006	Zm.14170	-1.02015	-1.64447	-1.23853	-1.59194
Zm.1419.1.S1_at	hypothetical protein LOC100272880	Zm.67083	1.44501	-2.02098	1	1.12691
Zm.14226.1.A1_at	hypothetical protein LOC100273457	Zm.97557	1.33335	-1.00588	1.98439	1.14953
Zm.14247.1.A1_at	40S ribosomal protein S29	Zm.92326	1.12115	1.62559	-1.00873	1.76441
Zm.1425.1.S1_at	senescence-associated protein DH	Zm.1425	-1.21343	-1.22267	1.40267	-2.51744
Zm.14270.1.A1_a_at	hypothetical protein LOC100216603	Zm.92696	1.08821	1.59102	1.01718	1.82986
Zm.14270.2.A1_x_at	hypothetical protein LOC100216603	Zm.92696	1.10092	1.53174	1.10182	1.54373
Zm.14283.1.A1_at	60S ribosomal protein L19	Zm.93747	-1.04927	1.97637	1.32676	1.49747
Zm.14291.1.S1_at	40S ribosomal protein S30	Zm.14291	1.00654	1.50659	1.07627	1.38457
Zm.14302.1.A1_at	proteasome subunit alpha type 3	Zm.93941	1.06715	1.55227	1.26209	1.17208
Zm.14302.2.S1_at	Proteasome subunit alpha type 3	Zm.14302	1.10358	-1.45645	-1.78544	1.30951
Zm.14307.1.S1_at	adenylate kinase	Zm.94044	1.0418	1.6127	-1.12393	1.74096
Zm.14319.2.A1_x_at	cell division control protein 2	Zm.14319	1.05106	1.46255	-1.1566	1.59892
Zm.14320.1.S1_at	hypothetical protein LOC100277165	Zm.66850	1.20624	-1.89647	1.09685	-1.68609
Zm.14324.2.A1_at	---	Zm.77270	1.0379	-1.70202	1.07563	-1.85467
Zm.14354.1.S1_at	40S ribosomal protein S29 /// 40S ribosomal protein S29	Zm.81321	1.00182	1.54101	-1.11406	1.75955
Zm.14354.1.S1_x_at	40S ribosomal protein S29 /// 40S ribosomal protein S29	Zm.81321	-1.04068	1.61057	-1.17014	1.71366
Zm.14354.3.S1_x_at	40S ribosomal protein S29	Zm.122171	-1.15332	1.56942	1.19283	1.15954
Zm.14365.1.A1_at	5S rRNA binding protein	Zm.14365	1.15988	1.23308	-1.04371	1.71372
Zm.14380.1.A1_at	---	Zm.86162	-1.21672	-1.36787	-1.0361	-1.59677
Zm.14383.1.A1_at	---	Zm.14383	-1.09563	-1.01588	-1.64876	1.38862
Zm.14392.1.S1_at	dehydrin1	Zm.92339	1.05087	1.04678	2.13829	1.01677
Zm.14397.1.A1_at	OB-fold nucleic acid binding domain containing protein	Zm.93715	1.04649	1.54227	-1.27977	1.75303
Zm.14398.2.A1_at	protein OS-9	Zm.122877	-1.04657	1.53031	1.41976	1.05907
Zm.144.1.S1_x_at	metallothionein2	Zm.144	1.1802	-1.27793	3.53239	-3.23141
Zm.14407.1.A1_at	elongation factor 2	Zm.80965	-1.08358	1.55397	1.14518	1.30811
Zm.14407.3.S1_at	RNA recognition motif containing protein	Zm.3709	1.10627	1.15278	-1.83212	1.83945
Zm.14412.1.S1_a_at	hypothetical protein LOC100194289	Zm.14412	1.01855	1.71595	1.01838	1.62631
Zm.14412.3.A1_a_at	hypothetical protein LOC100193699	Zm.71801	1.02276	1.5143	1.13978	1.55888
Zm.14412.3.A1_at	hypothetical protein LOC100193699	Zm.71801	1.08651	1.52203	-1.00476	1.34735
Zm.14419.1.A1_s_at	elongation factor 1-alpha	Zm.78127	1.00012	1.5514	1.06164	1.51017
Zm.1442.3.A1_at	hypothetical protein LOC100280177	Zm.81328	-1.01868	1.72292	-1.01842	1.60181
Zm.14424.1.S1_at	hypothetical protein LOC100275964	Zm.138096	1.26382	6.24332	-1.01477	3.82893
Zm.14429.1.A1_a_at	elongation factor 1-delta 1	Zm.80691	-1.10911	1.75	1.13315	1.4852
Zm.14429.2.A1_a_at	elongation factor 1-delta 1	Zm.94527	-1.31479	1.17123	1.14336	-1.5289
Zm.1443.1.A1_at	hypothetical protein LOC100276732	Zm.1443	1.47014	-1.74285	2.5001	-2.35632
Zm.1444.1.A1_at	ATPase inhibitor /// ATPase inhibitor	Zm.81376	-1.10467	1.95574	-1.62715	2.15279
Zm.1444.2.A1_at	---	Zm.97761	1.37539	3.07552	-1.33704	4.10698
Zm.1444.2.A1_x_at	---	Zm.97761	1.36734	2.4372	-1.68066	4.07839
Zm.14441.1.A1_at	HAD-superfamily hydrolase, subfamily IIA	Zm.72783	-1.01859	1.57313	1.12809	1.12483
Zm.14450.1.A1_at	SBP-domain protein 5	Zm.14450	1.149	-1.54894	1.12572	-2.06712
Zm.14451.1.A1_at	hypothetical LOC542155	Zm.94051	-1.08557	1.58677	1.08393	1.41753
Zm.14451.2.S1_at	60S ribosomal protein L29	Zm.93347	1.04059	1.62518	1.02966	1.54301
Zm.14456.2.S1_a_at	allyl alcohol dehydrogenase-like protein	Zm.14456	1.0974	1.67502	-1.10117	1.70636
Zm.14471.1.A1_a_at	60S ribosomal protein L7-1	Zm.32916	1.0129	1.57034	1.08406	1.58069
Zm.14471.1.A1_x_at	60S ribosomal protein L7-1	Zm.32916	-1.02343	1.78477	1.14357	1.52955
Zm.14471.2.A1_at	60S ribosomal protein L7-2	Zm.20164	1.19848	1.63381	1.47178	1.38406
Zm.14471.2.A1_x_at	60S ribosomal protein L7-2	Zm.20164	1.02309	1.70856	1.26246	1.51278
Zm.14471.3.S1_at	hypothetical protein LOC100191368	Zm.95111	-1.0098	1.95073	1	1.72094
Zm.14473.1.A1_a_at	---	Zm.35747 /// Zm.87703	1.07618	1.23707	-1.05615	1.64121
Zm.14474.1.S1_a_at	hypothetical protein LOC100273044	Zm.81166	-1.06564	1.82124	1.26722	1.46201
Zm.14476.1.A1_a_at	protein disulfide isomerase /// protein disulfide isomerase	Zm.24269	-1.18056	1.53115	1.16475	1.09586
Zm.14476.2.S1_at	protein disulfide isomerase	Zm.14476	1.11539	1.75658	1.26003	1.46669
Zm.14476.2.S1_x_at	protein disulfide isomerase	Zm.14476	1.18971	1.565	1.14581	1.20636
Zm.14485.1.A1_at	hypothetical protein LOC100217209	Zm.92368	1.0791	1.49492	1.14642	1.5823
Zm.1449.2.S1_a_at	early drought induced protein	Zm.103764	1.54676	-1.14243	1.90429	-1.20381
Zm.14496.1.A1_at	sesquiterpene cyclase-like	Zm.87786	2.42642	-1.13509	11.9743	2.96387
Zm.14497.8.A1_s_at	60S ribosomal protein L27 /// 60S ribosomal protein L27	Zm.122098	-1.07954	1.66065	-1.17714	1.6168
Zm.14497.8.A1_x_at	60S ribosomal protein L27 /// 60S ribosomal protein L27	Zm.122098	-1.02898	1.51625	-1.2036	1.60752
Zm.14498.1.A1_at	alpha expansin2	Zm.11756	1.08785	-1.15837	-1.5277	1.02584
Zm.1450.1.S1_at	hypothetical protein LOC100275439	Zm.1450	1.90405	-1.13339	3.3662	1.04617
Zm.14501.2.A1_at	hypothetical protein LOC100280317	Zm.94572	-1.15416	1.62677	-1.01294	1.46901
Zm.14501.4.A1_at	Hypothetical protein LOC100191411	Zm.78372	1.04279	1.31097	-1.59982	2.10825
Zm.14501.4.S1_a_at	hypothetical protein LOC100191411 /// hypothetical protein LOC100280317	Zm.94572	-1.14148	1.66691	1.19195	1.44135
Zm.14501.4.S1_x_at	hypothetical protein LOC100191411	Zm.78372	-1.15086	1.65411	1.00009	1.62847
Zm.14502.1.S1_at	co-chaperone protein SBA1	Zm.122097	1.06894	1.34348	1.11373	1.51659
Zm.14513.1.A1_at	Histone H3.2	Zm.29304	-1.14806	1.87731	1.14434	1.42304
Zm.14518.1.A1_at	pyruvate decarboxylase	Zm.14518	-1.12336	-1.11707	-1.80046	1.37427
Zm.14518.1.S1_at	pyruvate decarboxylase	Zm.14518	1.22894	1.29222	1.34376	1.88458
Zm.14518.1.S1_s_at	pyruvate decarboxylase /// pyruvate decarboxylase	Zm.10317	1.58904	1.39038	1.25236	1.55599
Zm.1452.1.A1_at	hypothetical protein LOC100191570	Zm.73882	1.27757	-1.38552	3.54656	-3.41663
Zm.14532.1.A1_a_at	isoamylase-type starch debranching enzyme ISO3	Zm.14532	1.25714	-1.35944	1.60418	-1.42405
Zm.14540.1.A1_at	RNA-binding region RNP-1	Zm.94590	-1.55209	-1.22928	-1.50918	-1.50758
Zm.14563.1.A1_s_at	hypothetical protein LOC100191217	Zm.3932	2.11608	3.7757	3.09948	2.11694
Zm.14573.1.S1_at	glucan endo-1,3-beta-glucosidase 7	Zm.85108	1.12177	-1.57178	-1.04693	-1.32132
Zm.14576.1.S1_a_at	nodulin-like protein	Zm.96645	1.11167	1.25423	-1.46904	1.98502
Zm.14576.2.A1_at	Nodulin-like protein	Zm.96645	-1.14734	1.02264	-1.5597	1.25991
Zm.14578.1.S1_at	---	Zm.14578	-2.08234	1.25428	1.10252	-1.40417
Zm.14579.1.S1_at	---	Zm.94145	-1.26401	-1.0228	-1.57161	1.03911
Zm.1458.1.S1_at	hypothetical protein LOC100275716	Zm.1458	1.01771	1.44903	1.87238	1.16339
Zm.14581.1.S1_at	Hypothetical protein LOC100279363	Zm.97844	-1.02719	1.00994	1.52894	-1.52326
Zm.14586.1.A1_at	IDP1625 protein	---	1.04837	-1.06099	-1.83114	1.32908
Zm.14589.2.A1_at	hypothetical LOC542289	Zm.67514	1.16767	-1.09034	-2.58559	2.51741
Zm.14591.1.S1_at	triosephosphate isomerase, cytosolic	Zm.82375	1.43847	1.71546	-1.3902	2.53774
Zm.14596.1.S1_a_at	60S ribosomal protein L10-3	Zm.19961	1.07194	1.51149	1.01357	1.31897
Zm.14596.1.S1_at	QM protein	Zm.94038	1.0218	1.59419	1.01722	1.412
Zm.14596.2.A1_at	60S ribosomal protein L10-3	Zm.19961	1.06964	1.5723	1.09659	1.44818
Zm.14617.1.A1_at	Hypothetical protein LOC100191188	Zm.94883	-1.13951	1.03464	-1.65678	1.10056
Zm.14618.1.A1_at	---	Zm.41563	-1.37912	1.07889	-1.5022	1.24619
Zm.1464.1.S1_at	---	Zm.72784	1.55418	1.42579	1.09541	1.48161
Zm.14649.1.A1_at	---	Zm.14649	1.27373	-1.82204	1.42621	-1.83071
Zm.14663.1.S1_at	hypothetical protein LOC100278952	Zm.138454	1.4609	1.386	1.63226	-1.1266
Zm.14663.1.S1_s_at	hypothetical protein LOC100278952	Zm.138454	2.83389	1.59035	5.11291	-1.35897
Zm.14664.1.A1_at	hypothetical protein LOC100274353	Zm.2258	1.19762	2.25345	-1.37263	4.50856
Zm.14673.1.A1_at	---	Zm.138537	-1.11965	-1.17909	-1.02756	-1.52734
Zm.14674.1.S1_at	lipid binding protein	Zm.14674	1.22392	1.00223	1.60241	1.01872
Zm.14696.2.S1_at	Ribosome biogenesis protein NEP1	Zm.14696	1.11424	1.0024	-2.41343	2.06262
Zm.14703.2.A1_a_at	hypothetical protein LOC100194060	Zm.14703	1.76125	-1.24535	2.96515	-1.06992
Zm.14710.1.S1_at	nucleosome/chromatin assembly factor group A	Zm.14710	1.03525	2.50451	1.30548	2.07607
Zm.14784.1.A1_at	---	Zm.14784	1.17017	1.00922	-2.45117	2.52635
Zm.14787.1.A1_at	hypothetical protein AY109550	---	1.06666	1.16206	-1.71765	1.21752
Zm.14789.1.A1_at	Hypothetical protein LOC100193117	Zm.93714	-1.16769	-1.1903	-2.00526	1.7808
Zm.14789.2.S1_a_at	hypothetical protein LOC100193117 /// hypothetical protein LOC100279921	Zm.50366	-1.25224	1.52578	-1.04679	1.30796
Zm.14795.1.A1_at	cystatin-like	Zm.14795	1.29134	1.44003	-1.45566	2.26617
Zm.14798.2.A1_a_at	hypothetical protein LOC100275962	Zm.92379	-1.6184	1.37175	-1.62501	1.15562
Zm.14798.2.A1_at	Hypothetical protein LOC100279052	Zm.123300	-1.5058	1.38503	-1.78674	1.26066
Zm.1482.2.A1_at	hypothetical protein LOC100279242	Zm.85552	1.07006	1.53693	-1.14434	1.87297
Zm.14820.1.S1_at	---	Zm.39157	1.05082	1.81906	-1.18844	1.83933
Zm.14826.1.S1_at	m23 protein	Zm.103434	-1.02068	1.63971	1.02344	1.46755
Zm.14827.1.A1_at	m21 protein	Zm.14827	-1.28992	-1.84512	-1.04212	-2.31607
Zm.14828.1.S1_at	m15 protein	Zm.1206	-1.00505	1.34448	1.0417	1.50018
Zm.14833.1.A1_at	---	Zm.123147	1.16011	-1.16309	1.5204	-1.26241
Zm.14845.1.S1_at	hypothetical protein LOC100277283	Zm.14845	3.51956	-1.04901	5.53242	-1.87224
Zm.14852.1.A1_at	Hypothetical protein LOC100272758	Zm.29872	-1.11356	1.02485	1.00628	-1.51512
Zm.14903.1.A1_at	Asparagine synthetase 4	Zm.122761	-1.25217	1.51658	-1.24349	1.12344
Zm.14904.1.A1_at	---	Zm.143005	-1.35296	-1.17529	-3.0369	1.0597
Zm.14906.1.A1_s_at	---	Zm.78890	-2.23743	1.31727	-3.28297	1.02745
Zm.14909.1.A1_at	Tonoplast intrinsic protein1	Zm.9197	-1.03015	-1.10865	2.65726	-2.48968
Zm.1491.1.A1_at	hypothetical protein LOC100278490	Zm.85360	1.61294	-1.49969	3.26889	-1.41241
Zm.14934.1.A1_at	CHCH domain containing protein	Zm.104099	1.22621	1.25287	1.01718	1.64215
Zm.14940.1.S1_at	hypothetical protein LOC100192835	Zm.95863	1.01528	1.66224	-1.03313	1.70268
Zm.1495.1.A1_at	Asr protein	Zm.1495	-1.11649	-1.26712	-1.58976	-1.0921
Zm.14963.1.S1_at	---	Zm.48610	-1.15886	-1.15305	-1.53243	1.01816
Zm.14971.1.S1_at	AMP binding protein	Zm.14971	1.07626	-1.14007	1.38351	-1.59387
Zm.14973.1.A1_at	hypothetical protein LOC100275738	Zm.14973	-1.0722	-1.1439	1.3013	-1.87941
Zm.14993.1.S1_at	NAD-dependent isocitrate dehydrogenase	Zm.14993	-1.09666	1.11976	-1.48083	1.50438
Zm.15027.1.A1_at	catalytic/ hydrolase	Zm.117881	1.12418	-1.31981	2.44885	-2.37749
Zm.1503.2.S1_at	hypothetical protein LOC100278602	Zm.130197	-1.04221	1.34995	1.19159	1.50392
Zm.1504.1.S1_at	hypothetical protein LOC100275840 /// hypothetical protein LOC100276628	Zm.142605	-1.09474	1.66464	-2.04561	1.8005
Zm.15057.1.S1_at	hypothetical protein LOC100277048	Zm.15057	-1.13833	-1.94982	-1.07332	-1.18733
Zm.1506.1.A1_at	defence-related protein	Zm.38616	-1.27238	2.30143	2.68867	1.11932
Zm.15061.1.S1_at	calmodulin	Zm.142588	1.17225	-1.53609	1.88101	-2.14873
Zm.15083.2.A1_at	hypothetical protein LOC100276197	Zm.74745	-1.35452	1.53408	1.2314	1.0369
Zm.1511.1.S1_at	---	Zm.67737	-1.0785	-1.96646	1.10063	-1.83201
Zm.1513.1.S1_at	MADS box protein	Zm.1513	1.2806	6.29802	2.28138	4.85706
Zm.1515.1.A1_at	P-protein	Zm.117883	1.13771	-1.54054	1.12324	-1.41425
Zm.15154.1.A1_at	---	Zm.15154	-1.37207	-1.61259	-1.51265	-1.62689
Zm.15183.1.A1_at	---	Zm.123144	-1.03153	-1.13895	1.22578	-1.64563
Zm.152.1.S1_at	auxin binding protein1	Zm.152	1.00174	1.62915	1.17329	1.32946
Zm.15205.1.A1_at	---	Zm.15205	1.08218	-1.24393	-1.73318	1.20392
Zm.15213.1.A1_at	---	Zm.15213	1.45499	-1.58299	1.98326	-1.31885
Zm.1524.1.A1_at	dehydration-responsive element-binding protein 1D	Zm.1524	1.19454	-1.31917	1.94771	-4.43038
Zm.1527.2.A1_a_at	xyloglucan endotransglucosylase/hydrolase protein 23	Zm.94720	1.35946	-2.4061	3.19293	-3.74591
Zm.15278.1.S1_at	hypothetical protein LOC100278126	Zm.97740	-1.84208	3.6949	-1.98844	3.46524
Zm.15280.1.A1_s_at	pathogenesis related protein-1	Zm.379	1.47744	1.45927	1.37092	1.9837
Zm.15283.1.A1_at	calcium-dependent protein kinase, isoform AK1	Zm.30961	1.15616	-1.05319	1.39991	-1.52891
Zm.15295.1.A1_at	hypothetical protein LOC100192805	Zm.15295	1.10112	2.11199	1.22462	1.24809
Zm.15300.1.A1_at	hypothetical protein LOC100275745	Zm.141240	-1.04401	1.8626	1.1089	2.10988
Zm.15306.1.A1_at	phytol kinase	Zm.15306	-1.079	1.76005	-1.3945	1.94013
Zm.15311.1.S1_at	glucose-6-phosphate/phosphate translocator 2	Zm.15311	-2.27263	-1.99809	-1.33958	-3.73637
Zm.15325.1.A1_at	hypothetical protein LOC100280318	Zm.15325	1.16417	-1.10092	1.59774	-1.39332
Zm.15333.1.S1_at	hypothetical protein LOC100216740	Zm.15333	1.059	-1.27896	-1.55097	1.03086
Zm.15334.1.A1_at	hypothetical protein LOC100277432	Zm.142310	1.274	-1.08119	1.55496	-1.10926
Zm.15379.1.A1_at	---	Zm.15379	1.14084	-1.19068	1.6029	-1.27301
Zm.15394.1.S1_at	hypothetical protein LOC100194032 /// adhesive/proline-rich protein /// adhesive	Zm.128959	1.05937	-1.62497	2.06298	-2.01506
Zm.15420.1.S1_at	---	Zm.68042	1.20411	-1.61383	1.28961	-1.3287
Zm.15424.1.S1_at	Metallothionein-like protein type 2	Zm.93732	1.34495	1.68651	1.27642	2.0563
Zm.1544.1.A1_a_at	herbicide safener binding protein1	Zm.84661	-1.4504	-4.61592	-2.71248	-3.98871
Zm.15444.1.S1_at	actin-depolymerizing factor	Zm.82128	1.58076	1.27103	-1.13974	1.61913
Zm.15451.1.S1_at	hypothetical protein LOC100192101	Zm.21482	1.12703	-1.91785	1.06944	-1.76088
Zm.15454.1.A1_at	hypothetical protein LOC100274941	Zm.74698	-1.00543	1.06219	1.50909	-1.19241
Zm.15456.1.A1_at	xyloglucan galactosyltransferase KATAMARI 1	Zm.15456	1.12675	-1.03052	2.29427	-1.77117
Zm.15462.1.S1_at	heat shock 70 kDa protein 1	Zm.30589	1.82525	1.08377	3.68491	1.16817
Zm.15473.1.A1_at	hypothetical protein LOC100192900	Zm.15473	1.08105	1	1.0612	1.51473
Zm.15495.5.A1_a_at	hypothetical protein LOC100272465 /// ribosomal protein L17	Zm.93683	1.11572	1.82707	1.31105	1.49357
Zm.15499.1.S1_at	---	Zm.94678	-1.03012	-1.60313	-1.64557	1.05222
Zm.15509.1.S1_at	Ligatin	Zm.64511	-1.15417	1.2738	-2.10415	2.38624
Zm.15516.1.S1_at	hypothetical protein LOC100279678	Zm.142912	-1.34391	1.05646	-1.99425	1.10049
Zm.15523.1.A1_at	threonine synthase	Zm.84743	-1.12182	-1.547	-1.35341	-1.40095
Zm.15528.1.S1_at	NAC domain-containing protein 68	Zm.95721	1.32117	1.55321	1.29045	1.56429
Zm.15530.1.A1_at	ATP binding protein	Zm.82599	1.01712	-1.56666	1.17534	-1.71956
Zm.15533.1.S1_at	cytokinin-O-glucosyltransferase 2	Zm.15533	1.38836	1.27885	-1.31321	1.51105
Zm.15543.1.S1_at	hypothetical protein LOC100274220	Zm.15543	1.27695	-1.5308	1.6441	-1.57483
Zm.1555.1.A1_at	---	Zm.1555	1.57577	-1.26998	1.8237	-1.38577
Zm.15567.1.S1_at	hypothetical protein LOC100217290	Zm.15567	1.19098	-1.31493	1.94548	-1.54948
Zm.15590.1.A1_at	hypothetical protein LOC100277246	Zm.119165	1.35906	-1.05969	1.65129	-1.01442
Zm.1561.1.A1_at	hypothetical protein LOC100279615	Zm.1561	-1.33997	1.75129	-1.01167	1.24734
Zm.15611.1.S1_at	---	Zm.86257	-1.78899	-1.00676	-3.83097	1.32635
Zm.15628.1.S1_at	hypothetical protein LOC100193098	Zm.15628	-1.04772	-1.10347	1.66215	-1.13421
Zm.15632.1.S1_at	Hypothetical protein LOC100193404	Zm.86269	-1.36143	-1.29076	-1.649	-1.46016
Zm.1566.1.A1_at	---	Zm.118279	-1.34707	-1.31164	-1.29028	-1.56751
Zm.1567.1.S1_at	Mannitol dehydrogenase	Zm.1567	1.06359	3.09081	1.03573	3.43624
Zm.15680.1.A1_at	hypothetical protein LOC100277476	Zm.142551	-1.1429	1.06869	-1.63755	1.1126
Zm.15683.1.A1_at	---	Zm.15683	-1.10855	1.5198	1.05206	1.31614
Zm.15685.1.A1_at	Hypothetical protein LOC100277079	Zm.84818	-1.02982	-1.03535	1.56488	-1.38279
Zm.15697.1.A1_at	hypothetical protein LOC100191504	Zm.85643	-1.16188	1.02531	1.17878	-1.54606
Zm.15721.1.S1_at	alkaline alpha galactosidase 2	Zm.24960	1.01105	-2.01579	-1.19977	-1.52523
Zm.15725.1.A1_at	hypothetical protein LOC100276004	Zm.15725	1.0299	1.68317	1.0838	1.13908
Zm.15732.3.S1_a_at	Hypothetical protein LOC100280046	Zm.85037	1.01451	-1.05738	-1.56192	1.45075
Zm.15743.1.A1_at	hypothetical protein LOC100272480	Zm.85531	1.38787	1.23149	2.51163	-1.06328
Zm.15748.1.S1_at	hypothetical protein LOC100280178	Zm.15748	1.09986	1.52008	-1.22059	1.452
Zm.15759.1.A1_at	hypothetical protein LOC100277415	Zm.13075	1.31888	-1.09891	1.73979	-1.03635
Zm.15761.1.S1_at	---	Zm.85695	1.01929	-1.08051	-1.62047	1.35477
Zm.15767.1.S1_at	Hypothetical protein LOC100279290	Zm.15767	1.26929	-2.00241	1.45001	-2.04666
Zm.15798.1.S1_at	---	Zm.15798	-1.10356	-1.78457	1.49605	-1.84532
Zm.15819.1.A1_at	Rho-related protein from plants 9	Zm.15819	1.01898	-1.35194	1.84383	-1.83826
Zm.15821.1.S1_at	Na+/H+ antiporter NHX3	Zm.15821	1.17712	-1.59436	-1.10937	-1.35959
Zm.15825.1.S1_at	glucan endo-1,3-beta-glucosidase A6	Zm.84707	-1.11043	-1.25135	-1.71861	1.3694
Zm.15827.1.A1_at	hypothetical protein LOC100275282	Zm.15827	1.12859	-1.28691	1.63939	-1.6326
Zm.15837.2.S1_s_at	60S ribosomal protein L37	Zm.122139	1.02183	1.902	1.30852	1.38754
Zm.1585.1.S1_at	profilin 2	Zm.94151	1.08652	6.07227	1.01735	4.08334
Zm.15850.1.S1_at	metallothionein-like protein type 2	Zm.122178	1.5283	-1.15386	1.87192	-1.12737
Zm.15852.2.A1_at	Hypothetical protein LOC100193543	Zm.82441	-1.07987	-1.10571	-1.55948	1.46801
Zm.15854.1.S1_at	---	Zm.15854	-1.08468	-2.20766	1.02992	-2.16742
Zm.15855.3.A1_a_at	40S ribosomal protein S25-1	Zm.72753	1.01716	1.45055	-1.00842	1.55081
Zm.15870.1.A1_at	Eukaryotic translation initiation factor 4B	Zm.10348	1.01298	-1.1039	-3.05915	2.62148
Zm.15871.2.S1_at	Hypothetical protein LOC100216742	Zm.119706	1.04126	1.06055	-1.69541	1.27466
Zm.15874.1.A1_at	---	Zm.93821	-1.09393	-1.17104	1.31187	-1.54323
Zm.15875.1.A1_at	---	Zm.138503	1.24577	3.49186	-1.23815	3.01481
Zm.15878.1.A1_at	Hypothetical protein LOC100191774	Zm.2964	1.28853	-1.17616	1.6342	-1.52776
Zm.15884.1.A1_at	auxin induced protein	Zm.138555	-1.3796	-1.34089	-1.1518	-1.68216
Zm.15886.1.A1_at	Isoamyl acetate-hydrolyzing esterase	Zm.79060	-1.00701	1.16852	1.54319	1.09339
Zm.15888.1.S1_at	ribonucleoprotein A	Zm.76158	1.51831	1.04196	1.50794	1.21633
Zm.15890.1.A1_at	plasma membrane intrinsic protein2	Zm.138003	1.87702	1.36326	2.215	1.27356
Zm.15891.1.S1_at	hypothetical protein LOC100273645	Zm.24986	-1.05109	1.71727	1.09106	1.43231
Zm.15891.1.S1_x_at	hypothetical protein LOC100273645	Zm.24986	-1.05233	1.62131	1.11416	1.36912
Zm.15891.2.A1_at	60S ribosomal protein L13-2	Zm.1196	-1.02094	1.62197	1.18391	1.35267
Zm.15895.1.A1_at	hypothetical protein LOC100192599	Zm.81368	-1.11576	-1.80379	-1.0319	-1.81713
Zm.15903.1.S1_at	phenylalanine ammonia-lyase	Zm.15903	1.42333	-2.3584	2.5761	-2.31117
Zm.15903.2.A1_at	---	Zm.94461	1.76952	-3.1974	1.81599	-2.7159
Zm.15903.3.A1_at	hypothetical protein LOC100273579	Zm.138030	1.52569	-1.24323	2.09469	-1.04011
Zm.15906.1.A1_at	---	Zm.35383	-1.52527	-1.09402	-1.13678	-1.04555
Zm.1591.1.A1_at	---	Zm.77939	1.22407	1.22846	1.59094	1.22815
Zm.15911.1.S1_at	Interferon-related developmental regulator 2	Zm.15911	1.16931	-1.29475	-1.76818	1.6872
Zm.15912.1.S1_at	cellulose synthase-1	Zm.67746	-1.26187	-1.60733	1.00277	-1.16451
Zm.15913.1.S1_at	hypothetical protein LOC100276692	Zm.118060	1.35404	7.11401	1.08863	3.59567
Zm.15922.1.S1_at	hypothetical protein LOC100192051	Zm.67105	1.14273	1.31512	-1.12795	2.07254
Zm.1593.1.A1_at	pepsin A	Zm.82474	1.82567	1.21301	2.27849	2.20141
Zm.1596.1.S1_at	---	Zm.1596	-1.18449	-1.56475	-1.49667	-1.04889
Zm.15962.1.S1_at	Hypothetical protein LOC100277025	Zm.20403	-1.06653	-1.16478	-1.50442	1.47779
Zm.15970.1.A1_at	MARD1	Zm.74744	1.67206	-1.37821	1.55998	1.00561
Zm.15971.1.S1_at	40S ribosomal protein S27a	Zm.73425	-1.03331	1.7102	1.07345	1.37064
Zm.15981.1.S1_at	---	Zm.15981	1.3582	-1.7392	1.23884	-1.45592
Zm.1599.1.S1_a_at	hypothetical protein LOC100280212	Zm.1599	-1.0201	2.16736	-1.0422	1.07248
Zm.15998.1.A1_at	uridylate kinase	Zm.87012	-1.26419	1.09326	1.67085	-2.07959
Zm.16024.1.S1_a_at	40S ribosomal protein S24	Zm.81456	-1.03932	1.64304	1.30931	1.27107
Zm.16024.1.S1_at	40S ribosomal protein S24	Zm.81456	-1.07382	1.91082	-1.06196	1.76156
Zm.16024.2.S1_x_at	40S ribosomal protein S24	Zm.16024	-1.03202	1.55355	1.19532	1.37454
Zm.16036.1.S1_at	actin depolymerizing factor	Zm.16036	-1.02861	3.40471	1.0812	1.92401
Zm.1604.1.S1_at	---	Zm.1604	1.9914	-1.03525	1.31861	1.15484
Zm.16043.1.S1_at	---	Zm.82491	-1.09362	1.66621	1.16921	-1.18294
Zm.16049.1.S1_at	40S ribosomal protein S28	Zm.92553	-1.02962	1.81171	1.0952	1.87997
Zm.16049.1.S1_x_at	40S ribosomal protein S28	Zm.92553	1.038	1.63751	1.07542	1.71804
Zm.16049.2.A1_a_at	40S ribosomal protein S28	Zm.78625	-1.03806	1.60502	1.09667	1.38809
Zm.16049.2.A1_at	40S ribosomal protein S28	Zm.78625	-1.07364	1.55692	1.07049	1.35073
Zm.16049.2.A1_x_at	40S ribosomal protein S28	Zm.78625	-1.0981	1.55833	1.01008	1.52069
Zm.16049.3.S1_at	40S ribosomal protein S28	Zm.92553	-1.11406	1.28641	-1.20905	1.57248
Zm.16056.1.S1_at	hypothetical protein LOC100279380	Zm.138571	-1.15248	1.64744	1.01555	1.46768
Zm.16066.2.S1_at	---	Zm.16066	1.0193	-1.1298	-1.69112	1.34809
Zm.16092.1.S1_at	nucleosome/chromatin assembly factor group C	Zm.122123	1.02434	1.30805	1.13239	1.51208
Zm.1612.1.S1_at	---	Zm.1612	-1.4674	-1.31125	-1.18313	-1.766
Zm.16123.1.S1_at	---	Zm.32899	-1.35366	1.02976	-1.66431	1.13493
Zm.1616.1.A1_at	plasma membrane-bound peroxidase 3-1	Zm.1616	1.16834	1.21082	1.11779	1.79952
Zm.16171.1.A1_at	profilin A	Zm.72599	-1.02258	-1.30741	1.21521	-1.56878
Zm.16172.1.S1_at	hypothetical protein LOC100277357	Zm.142560	1.18126	1.65953	2.06582	-2.02179
Zm.16173.1.A1_s_at	hypothetical protein LOC100192560	Zm.29453	-1.44291	1.08756	-1.54906	1.23484
Zm.16174.1.A1_at	IDP155 protein	---	-1.03571	-1.42308	-1.96197	1.34597
Zm.16185.1.A1_at	---	Zm.67771	1.01907	-1.77284	-1.04183	-1.18031
Zm.16189.3.A1_at	hypothetical protein LOC100276118	Zm.79579	1.11049	-1.01152	1.7718	-1.6231
Zm.16189.3.S1_at	Hypothetical protein LOC100276118	Zm.79579	1.01828	1.00571	-1.52502	1.37585
Zm.16192.1.A1_at	hypothetical protein LOC100192746 /// 60S ribosomal protein L37	Zm.8152	-1.0296	1.748	-1.30213	1.86018
Zm.16193.1.A1_at	ribosome recycling factor	Zm.81041	1.15184	-1.58162	1.00668	-1.34956
Zm.16206.1.S1_at	HMG-like nucleosome/chromatin assembly factor D	Zm.30186	-1.09584	1.00855	-1.70276	1.46258
Zm.16215.1.A1_at	Hypothetical protein LOC100279005	Zm.122708	1.1421	-1.21058	1.47297	-1.57605
Zm.16227.1.A1_at	hypothetical protein LOC100273421	Zm.16227	-1.12867	-2.72811	-1.87452	-1.44862
Zm.16228.1.S1_at	hypothetical protein LOC100275186	Zm.122109	-1.05706	1.64142	1.09005	1.57789
Zm.1624.1.A1_at	carbohydrate transporter/ sugar porter/ transporter	Zm.1624	1.60615	1.2304	1.00943	1.9661
Zm.16240.1.A1_at	Hypothetical protein LOC100280007	Zm.82440	1.01564	1.59386	1.28227	1.13536
Zm.16240.1.A1_s_at	hypothetical protein LOC100280007	Zm.82440	1.54721	1.04312	1.72464	-1.17346
Zm.16252.1.A1_at	hypothetical protein LOC100217300	Zm.90315	-1.13968	-1.00361	1.54838	-1.47412
Zm.1626.1.S1_at	---	Zm.1626	1.15844	1.73524	1.03984	1.65724
Zm.16269.1.S1_at	---	Zm.16269	1.01002	1.391	1.87386	-1.16254
Zm.16280.1.A1_at	receptor-like kinase	Zm.16280	1.15503	-1.45721	1.16404	-1.62947
Zm.16281.1.S1_at	Histone H3.2	Zm.29304	-1.33448	-1.05963	-1.60535	1.07363
Zm.16289.1.A1_at	hypothetical protein LOC100217119	Zm.95737	-1.09769	3.13344	-1.14873	2.22285
Zm.16290.1.S1_at	---	Zm.73053	-1.0862	1.58476	1.02527	1.28308
Zm.16293.1.S1_at	glycerophosphoryl diester phosphodiesterase	Zm.16293	1.38415	1.01654	2.05874	-1.20295
Zm.163.1.A1_at	---	Zm.163	1.24772	1.10041	1.61008	-1.38144
Zm.16301.1.S1_at	---	Zm.39571	1.05904	-1.68624	1.16669	-1.52346
Zm.16304.1.A1_at	60S ribosomal protein L12	Zm.81824	-1.00749	1.85223	1.07116	1.59383
Zm.16308.1.S1_at	Hypothetical protein LOC100191269	Zm.3147	1.02686	1.11217	-1.20098	1.66462
Zm.16311.2.S1_at	hypothetical protein LOC100192600	Zm.20030	1.08289	1.53019	1.06591	1.25779
Zm.16327.1.S1_at	Hypothetical protein LOC100216593	Zm.94659	1.07372	1.40126	-1.91199	2.7861
Zm.16346.1.A1_at	hypothetical protein LOC100191168 /// 40S ribosomal protein S30	Zm.95171	1.10015	2.41475	1.19892	1.82891
Zm.16347.1.A1_at	hypothetical protein LOC100216714	Zm.24259	1.06913	-1.49837	1.04741	-1.56048
Zm.16353.1.S1_at	---	Zm.33533	2.10596	1.2634	1.4741	1.65163
Zm.16354.1.S1_at	---	Zm.16354	1.07836	-1.6617	-1.02816	1.08812
Zm.16356.1.A2_at	Protein transport protein SEC61 gamma subunit	Zm.83403	-1.02502	1.01798	-1.89256	1.90361
Zm.16356.2.A1_at	---	Zm.75423	1.13917	1.5755	1.21858	1.47441
Zm.16369.1.S1_at	---	Zm.138949	1.12841	-1.58759	1.06952	-1.46049
Zm.16376.1.S1_at	AP2 domain containing protein	Zm.16376	1.17573	-1.25621	1.51844	-3.40189
Zm.16378.1.S1_at	hypothetical protein LOC100216656	Zm.92989	1.16056	-1.54338	1.04104	-1.43775
Zm.1638.1.S1_at	hypothetical protein LOC100192625	Zm.94012	1.06894	1.77645	1.33752	1.42044
Zm.16380.1.A1_at	hypothetical protein LOC100278221	Zm.141928	1.0448	1.8419	1.07901	1.75187
Zm.16381.1.S1_at	hypothetical protein LOC100273068	Zm.16381	1.20817	1.66957	1.22662	1.70344
Zm.16413.2.A1_at	polygalacturonase	Zm.16413	1.15419	1.18092	-1.10365	1.67846
Zm.16419.1.S1_at	hypothetical protein LOC100276284	Zm.16419	1.0799	-1.6788	-1.19783	-1.02414
Zm.16434.1.S1_at	---	Zm.125028	1.50961	-1.11656	2.15733	-1.70858
Zm.16448.1.A1_at	ATFP4	Zm.3568	1.21289	-1.01363	1.84659	-1.43873
Zm.16461.1.A1_at	ATP-binding protein	Zm.16461	1.04973	-1.13002	-1.53892	1.3938
Zm.16468.1.S1_at	hypothetical protein LOC100277908	Zm.97203	-1.20027	1.64575	-1.08486	1.35195
Zm.16474.1.A1_at	hypothetical protein LOC100193251	Zm.16474	1.14287	-1.73581	8.66052	-9.45715
Zm.16478.3.A1_a_at	Multidrug resistance associated protein 1	Zm.86618	-2.36492	-1.59636	-2.88311	-2.23901
Zm.16482.2.A1_at	---	Zm.93096	-1.03628	1.80415	-1.00118	1.62019
Zm.16482.3.A1_at	60S ribosomal protein L4	Zm.77544	-1.0549	1.72191	1.15453	1.49883
Zm.16482.3.A1_x_at	60S ribosomal protein L4	Zm.77544	-1.08574	1.82187	1.03025	1.53341
Zm.16493.1.S1_at	ATP-dependent Clp protease proteolytic subunit	Zm.118497	-1.12649	1.69124	-1.06817	1.43615
Zm.16499.1.S1_at	Hypothetical protein LOC100276162	Zm.81178	-1.06084	-1.51046	-1.11538	-1.02067
Zm.16502.2.S1_at	60S ribosomal protein L36-2	Zm.93835	-1.01583	1.60928	1.19638	1.28416
Zm.16502.3.S1_at	hypothetical protein LOC100193012	Zm.20140	1.17008	1.9307	1.15197	2.57658
Zm.16502.4.A1_at	hypothetical protein LOC100277865 /// hypothetical protein LOC100280121	Zm.137992	-1.75688	1.33235	-3.56422	1.42859
Zm.16502.6.A1_a_at	60S ribosomal protein L36-2	Zm.75339	1.07037	1.85177	1.08349	1.80423
Zm.16502.7.A1_x_at	60S ribosomal protein L36-2	Zm.75339	1.11241	1.8064	1.02152	1.75575
Zm.16502.9.A1_a_at	60S ribosomal protein L36-2	Zm.75339	1.0735	1.78269	1.09877	1.6813
Zm.16502.9.S1_at	---	Zm.97123	1.05876	1.00184	-1.45593	2.09156
Zm.16504.1.A1_at	heat shock protein18f	Zm.94685	2.14788	-1.01322	5.8445	-1.67011
Zm.16504.2.A1_at	heat shock protein18c	Zm.92868	2.7726	-2.05814	5.82129	-2.21057
Zm.16505.1.A1_at	hypothetical protein LOC100272368	Zm.92404	-1.00996	1.77069	1.34733	1.36383
Zm.16505.1.A2_at	Hypothetical protein LOC100272368	Zm.92404	-1.02848	1.70243	1.30422	1.5078
Zm.16505.3.A1_at	---	Zm.81469	-1.10247	1.45608	1.6057	1.04971
Zm.16508.1.S1_at	ribosomal protein L39	Zm.93635	1.04144	1.44642	1.00933	1.62015
Zm.16508.1.S1_x_at	ribosomal protein L39	Zm.93635	1.04861	1.61453	-1.02827	1.79285
Zm.16508.2.A1_at	60S ribosomal protein L39 /// ribosomal protein L39	Zm.93635	-1.00388	1.89975	1.1382	1.61479
Zm.16513.9.A1_a_at	---	Zm.80256	-1.34649	-1.60525	1.16295	-2.1679
Zm.16524.2.A1_at	---	Zm.95075	1.0113	1.63629	1.24495	1.34879
Zm.16524.3.A1_at	hypothetical protein LOC100279035	Zm.122112	1.12405	-1.21465	1.33013	-1.52353
Zm.16524.6.A1_at	hypothetical protein LOC100275487	Zm.138466	1.13533	-1.41133	1.30798	-1.59883
Zm.16524.7.S1_at	---	Zm.122535	1.08294	-1.00674	-2.20334	1.91652
Zm.16525.2.S1_a_at	deoxy xylulose synthase 2	Zm.21123	1.13638	-1.14477	2.16447	-1.37284
Zm.16525.3.A1_x_at	deoxy xylulose synthase 2	Zm.21123	-1.01387	-1.165	1.53553	-1.27346
Zm.16530.2.S1_a_at	---	Zm.16530	-1.03564	1.63107	1.30075	1.22299
Zm.16530.2.S1_x_at	---	Zm.16530	1.05956	1.51025	1.09395	1.54954
Zm.16530.3.S1_x_at	---	Zm.16530	1.00241	1.54626	1.03916	1.58289
Zm.16532.1.A1_a_at	60S ribosomal protein L18a	Zm.87125	1.07987	1.57557	1.07972	1.60884
Zm.16532.1.A1_x_at	60S ribosomal protein L18a	Zm.97868	1.05272	1.59894	1.09297	1.42554
Zm.16532.2.A1_at	60S ribosomal protein L18a	Zm.95224	1.06462	1.80348	1.06817	1.56948
Zm.16532.3.A1_x_at	60S ribosomal protein L18a	Zm.87125	1.10148	1.68246	1.05081	1.52358
Zm.16532.4.S1_at	60S ribosomal protein L18a	Zm.95224	-1.04139	1.20674	-1.23008	1.58151
Zm.16532.4.S1_x_at	60S ribosomal protein L18a	Zm.94813	-1.00528	1.51483	-1.19813	1.38971
Zm.16533.1.S1_at	60S ribosomal protein L37	Zm.122139	-1.00107	1.5887	1.23434	1.22651
Zm.16535.2.A1_s_at	hypothetical protein LOC100276314	Zm.86975	1.56836	-1.20934	1.87487	-1.20309
Zm.16537.2.A1_at	Hypothetical protein LOC100273082	Zm.20031	1.10639	1.40716	-1.13727	1.64842
Zm.16537.3.S1_a_at	hypothetical protein LOC100273170	Zm.118690	-1.1066	1.43073	-1.16937	1.52076
Zm.16570.1.A1_at	---	Zm.86546	1.39354	-1.5706	2.00765	-1.99915
Zm.16572.1.A1_at	---	Zm.119395	1.10236	-1.63274	-1.00882	-1.16726
Zm.16593.1.A1_a_at	hypothetical protein LOC100192949	Zm.82214	1.02468	1.64892	1.11965	1.40952
Zm.16593.10.A1_a_at	Signal peptidase complex subunit 3	Zm.102044	1.06165	1.00785	-1.6796	1.94257
Zm.16593.15.A1_x_at	hypothetical protein LOC100192949	Zm.82214	-1.02975	1.58266	-1.04315	1.51442
Zm.16593.5.A1_a_at	hypothetical protein LOC100279346	Zm.71196	-1.00429	1.61598	1.03435	1.47754
Zm.16593.7.S1_a_at	Hypothetical protein LOC100192949	Zm.82214	1.09281	-1.13693	-1.47112	1.59158
Zm.16593.9.S1_x_at	Hypothetical protein LOC100192949	Zm.82214	1.13069	1.27726	-1.79564	2.31692
Zm.16624.1.A1_s_at	hypothetical protein LOC100272904	Zm.118355	1.17287	-1.35678	1.56199	-1.32369
Zm.16630.1.A1_at	---	Zm.99780	1.11876	1.11727	1.52148	1.13399
Zm.16638.1.A1_at	hypothetical protein LOC100275580	Zm.23242	1.23905	-1.55427	1.23445	-1.3031
Zm.1666.1.A1_at	systemin receptor SR160	Zm.95886	-1.03873	-1.42874	-1.50124	1.37726
Zm.16687.1.S1_at	hypothetical protein LOC100194066	Zm.16687	1	-1.07757	1.60288	-1.62722
Zm.1670.1.A1_at	---	Zm.138529	3.95042	1.99312	8.74238	1.67849
Zm.1671.1.A1_at	hypothetical protein LOC100191216	Zm.30065	1.15873	-1.512	1.089	-1.33493
Zm.16730.1.S1_at	hypothetical protein LOC100194240	Zm.86825	1.19195	-1.13412	1.57127	-1.58497
Zm.16732.1.S1_at	---	Zm.82557	1.04573	1.2433	-2.99976	2.23302
Zm.16735.1.A1_at	AIR12	Zm.77439	-1.48739	-1.5292	-1.25552	-2.09896
Zm.16747.1.A1_at	hypothetical protein LOC100216796	Zm.70368	-1.05978	1.55255	-1.12332	1.55014
Zm.16747.2.A1_at	Hypothetical protein LOC100192723	Zm.10431	-1.04612	1.66838	-1.07652	1.73166
Zm.16748.1.A1_at	OB-fold nucleic acid binding domain containing protein	Zm.117985	1.04304	1.505	1.29482	1.24545
Zm.16749.1.A1_at	inhibitor of apoptosis-like protein	Zm.98954	1.10126	-1.26082	1.51725	-1.18222
Zm.16766.1.A1_at	small nuclear ribonucleoprotein Sm D1	Zm.92604	1.03026	1.51304	-1.07049	1.65255
Zm.16781.1.A1_at	hypothetical protein LOC100279993	Zm.16781	1.23178	-1.45959	1.59038	-1.15207
Zm.16785.2.S1_at	Ubiquitin-conjugating enzyme protein E2	Zm.16785	-1.10004	1.17594	-2.65998	2.70291
Zm.16790.1.S1_at	---	Zm.95768	1.70626	1.48784	1.1948	1.30964
Zm.168.1.A1_at	protein kinase1	Zm.168	-1.21804	-1.92361	-1.42105	-1.1515
Zm.16805.2.A1_at	hypothetical protein LOC100216623	Zm.80679	-1.02775	-1.68034	1.69583	-1.55441
Zm.16805.3.S1_a_at	hypothetical protein LOC100191592	Zm.67336	1.15874	-1.48906	1.99009	-1.56428
Zm.16805.3.S1_at	basic endochitinase C	Zm.96529	1.2663	-1.67152	1.725	-1.33876
Zm.16805.3.S1_x_at	basic endochitinase C	Zm.96529	1.24924	-1.63401	1.79336	-1.42713
Zm.16805.8.S1_at	hypothetical protein LOC100191592	Zm.67336	-1.02542	-1.91113	1.63588	-1.97366
Zm.16811.2.A1_at	Hypothetical protein LOC100193878	Zm.93969	1.02811	1.95217	-1.04471	1.47319
Zm.16821.1.A1_at	h/ACA ribonucleoprotein complex subunit 3-like protein	Zm.136613	1.08602	1.45273	-1.05473	1.62169
Zm.16829.1.A1_at	hypothetical protein LOC100280413	Zm.94274	-1.13831	1.22573	-1.5338	1.29751
Zm.16829.3.A1_at	Hypothetical protein LOC100193059	Zm.86806	-1.09066	1.04217	-1.99586	1.74503
Zm.16832.1.A1_at	ribokinase	Zm.79086	1.18591	1.10677	-1.28178	1.56166
Zm.16836.1.A1_at	hypothetical protein LOC100193667	Zm.16836	1.3194	1.62212	-1.0327	2.13015
Zm.16838.2.A1_a_at	Heat shock factor protein 1	Zm.96358	1.65651	-1.51979	2.16455	-1.04091
Zm.1684.1.S1_at	profilin homolog1	Zm.67167	1.15575	3.46676	1.08688	2.29779
Zm.16848.1.A1_at	hypothetical protein LOC100193258	Zm.20091	1.06759	1.70634	-1.01596	2.01019
Zm.16848.2.A1_at	hypothetical protein LOC100193258	Zm.20091	-1.05949	1.44135	1.24324	1.55151
Zm.16849.1.S1_at	circumsporozoite protein	Zm.16849	1.10947	-1.70516	1.79731	-1.81022
Zm.16861.2.S1_a_at	hypothetical protein LOC100194388 /// L-ascorbate oxidase	Zm.94154	-1.04695	2.66185	1.24622	1.25599
Zm.16861.2.S1_at	L-ascorbate oxidase	Zm.94152	1.33715	6.1754	1.00987	4.29857
Zm.16861.2.S1_x_at	L-ascorbate oxidase	Zm.94152	1.16242	2.70742	-1.0353	2.64739
Zm.16861.3.S1_at	hypothetical protein LOC100194388	Zm.94154	1.30556	1.96085	-1.05338	1.05662
Zm.16892.3.S1_a_at	calmodulin binding protein	Zm.94858	-1.09842	-1.54124	-1.23122	-1.10708
Zm.16899.1.A1_at	---	Zm.16899	1.65069	-1.34805	1.30383	-1.03967
Zm.16907.1.S1_at	---	Zm.94091	-2.20958	-1.51888	-1.7694	-1.32512
Zm.16907.2.S1_at	---	Zm.86757	-1.22108	-1.61271	-1.4208	-1.7032
Zm.16909.1.A1_at	60S ribosomal protein L27a-3	Zm.93860	1.00814	1.46298	-1.13059	1.51196
Zm.16909.1.A1_x_at	60S ribosomal protein L27a-3	Zm.93860	-1.05294	1.53322	-1.06176	1.33375
Zm.1691.1.A1_at	Hypothetical protein LOC100191436	Zm.1691	-1.01277	-1.07745	-3.46214	2.65949
Zm.16913.1.S1_at	GT1 protein	Zm.16913	1.00621	-2.09108	1.09962	-2.13958
Zm.16926.1.S1_at	---	Zm.16926	-1.29242	-1.13962	1.16393	-1.50763
Zm.16929.1.S1_at	dehydrin 13	Zm.95179	1.68013	3.14928	1.29772	1.9574
Zm.1693.1.A1_at	Senescence-associated protein DIN1	Zm.103300	-1.44617	-1.00134	-1.83656	1.06207
Zm.16941.1.S1_at	Chaperone protein dnaJ 11	Zm.125669	-1.64842	1.79262	-3.53569	2.34207
Zm.16958.1.A1_a_at	hypothetical protein LOC100193269	Zm.93823	1.07274	1.74818	1.277	1.31985
Zm.16958.1.A1_x_at	hypothetical protein LOC100193269	Zm.93823	1.04197	1.75539	1.29901	1.21345
Zm.16958.2.A1_a_at	hypothetical protein LOC100193269	Zm.93823	1.00112	1.50966	-1.04489	1.51085
Zm.16958.2.A1_x_at	hypothetical protein LOC100193269	Zm.93823	1.01398	1.69975	1.00375	1.45949
Zm.16958.3.A1_x_at	Hypothetical protein LOC100274227	Zm.82374	1.01212	1.55105	-1.0682	1.54925
Zm.16958.3.S1_a_at	Hypothetical protein LOC100274227	Zm.82374	1.02256	1.20551	-1.78197	2.22804
Zm.16958.3.S1_x_at	Hypothetical protein LOC100274227	Zm.82374	1.01286	1.37647	-1.16251	1.61166
Zm.16958.4.S1_at	Hypothetical protein LOC100193269	Zm.93823	1	-1.04542	-1.30625	1.56428
Zm.16959.1.S1_at	hypothetical protein LOC100192872	Zm.19990	-1.13066	1.77033	1.07948	1.58821
Zm.16968.1.S1_at	zinc finger, C3HC4 type family protein	Zm.15918	1.43283	-1.62139	-1.0569	-1.50298
Zm.16970.1.S1_at	---	Zm.16970	1.21369	-1.01512	1.83484	-1.13238
Zm.16971.1.A1_at	cytokinin oxidase 3	Zm.16971	-2.84034	2.28991	-6.75978	1.70063
Zm.16971.1.A1_s_at	cytokinin oxidase 2 /// cytokinin oxidase 3	Zm.16971	-1.65428	1.63387	-1.184	1.11764
Zm.16988.3.S1_at	hypothetical protein LOC100272336	Zm.19742	-1.21682	1.96675	-1.12675	1.55233
Zm.16992.1.A1_at	hypothetical protein LOC100279570	Zm.12316	1.85701	-1.06162	2.36908	-1.23747
Zm.16994.1.A1_at	Methionine synthase	Zm.16994	1.12245	1.69347	1.28591	1.97692
Zm.17.1.A1_at	orange pericarp1	Zm.95762	-1.10291	-1.30537	1.47551	-1.54844
Zm.17007.1.A1_at	hypothetical protein LOC100279469	Zm.125230	1.24663	-1.5806	1.35678	-1.39342
Zm.17021.1.S1_at	hypothetical protein LOC100272363	Zm.17021	-8.76152	5.25678	-1.69439	-1.14825
Zm.1704.1.S1_at	hypothetical protein LOC100217212	Zm.84801	1.01678	1.48889	-1.03582	1.58043
Zm.1706.1.A1_at	hypothetical protein LOC100276850	Zm.1706	1.14857	-1.47728	1.35121	-1.59277
Zm.17079.1.A1_at	AKIN gamma	Zm.17079	-1.16387	1.27427	-1.63258	1.39022
Zm.17082.1.S1_at	---	Zm.17082	1.5319	-1.86521	-1.60039	1.12423
Zm.17087.1.S1_at	nonspecific lipid-transfer protein	Zm.17087	-1.69281	1.84946	-2.60708	1.91809
Zm.17091.1.A1_at	Hypothetical protein LOC100274480	Zm.244	-1.00385	-1.93536	-1.00257	-1.70985
Zm.17096.1.S1_at	mitochondrial import inner membrane translocase subunit Tim13	Zm.17096	-1.01636	1.58696	1.0926	1.11796
Zm.17109.1.S1_at	hypothetical protein LOC100275973	Zm.141267	1.32512	8.37599	1.22663	4.12376
Zm.17111.1.A1_at	---	Zm.36311	-1.08576	1.06484	1.64289	-1.57204
Zm.17112.1.A1_at	hypothetical protein LOC100191952	Zm.67954	-1.05269	1.87364	1.27171	1.40616
Zm.1712.1.A1_at	TBC domain containing protein	Zm.1712	1.0171	1.54265	1.26349	1.20257
Zm.1714.1.S1_at	pre-mRNA branch site p14-like protein	Zm.92508	1.051	1.37163	-1.10655	1.50381
Zm.17156.1.A1_at	hypothetical protein LOC100191577	Zm.17156	1.1181	-1.78317	1.03094	-1.88502
Zm.17158.3.A1_at	---	Zm.123052	-1.08018	-1.10277	1.15566	-1.78792
Zm.1716.1.S1_at	RALF	Zm.1716	1.36234	4.30466	1.08475	2.36084
Zm.17167.1.A1_a_at	hypothetical protein LOC100276673	Zm.17167	-1.05839	1.36535	-1.12888	1.66284
Zm.17167.2.S1_at	Hypothetical protein LOC100276673	Zm.17167	-1.23161	1.29845	-1.73562	1.43043
Zm.1717.1.S1_at	harpin inducing protein	Zm.93716	1.47581	-2.03113	3.51151	-3.60093
Zm.17181.1.S1_at	O-succinylhomoserine sulfhydrylase	Zm.17181	1.02518	2.85803	-1.01864	2.49526
Zm.17186.1.A1_at	hypothetical protein LOC100280351	Zm.17186	1.44447	1.15333	1.66133	1.15316
Zm.17187.1.A1_at	hypothetical protein LOC100279743	Zm.80602	1.11215	-1.16224	-1.77869	1.38173
Zm.17190.1.A1_a_at	---	Zm.117927	1.24182	1.04178	1.75585	-1.32747
Zm.17224.1.S1_s_at	---	Zm.17224	1.01997	1.16572	-1.0057	1.59934
Zm.17225.1.S1_at	Hypothetical protein LOC100272863	Zm.19988	-1.16062	-1.02442	-1.85503	1.0265
Zm.17238.1.S1_at	---	Zm.17238	-1.07813	-1.57921	-1.36255	-1.2588
Zm.1724.1.S1_at	hypothetical protein LOC100191314	Zm.1724	-1.03669	1.98323	1.09377	1.87539
Zm.17240.1.A1_at	hypothetical protein LOC100276245	Zm.94452	1.08464	-1.74336	-1.1611	-1.11768
Zm.17243.1.S1_at	hypothetical protein LOC100192864	Zm.17243	1.26977	-1.21389	1.49071	-1.54645
Zm.17245.1.S1_at	hypothetical protein LOC100274364	Zm.34754	1.19637	-1.17484	1.52365	-1.1797
Zm.17248.3.S1_at	Hypothetical protein LOC100191453	Zm.118369	-1.48845	1.46875	-2.00708	1.93625
Zm.1725.1.S1_at	Mo-molybdopterin cofactor sulfurase	Zm.81367	1.32432	1.55956	1.38452	1.29507
Zm.17250.1.S1_at	hypothetical protein LOC100193434	Zm.17250	1.28797	-1.59489	2.98233	-3.98558
Zm.17252.1.A1_at	---	Zm.99705	1.16242	2.49914	-1.29837	3.43641
Zm.17254.1.A1_at	Hypothetical protein LOC100272926	Zm.97688	1.06766	1.30158	-1.3947	1.67752
Zm.17256.1.A1_at	hypothetical protein LOC100192725	Zm.100095	2.59402	3.83752	3.48488	4.16692
Zm.17266.1.A1_at	---	Zm.82947	1.05649	1.59324	1.6358	1.17333
Zm.17267.1.S1_at	hypothetical protein LOC100275082	Zm.139115	1.30662	1.65584	1.25	1.82266
Zm.17269.1.S1_at	small nuclear ribonucleoprotein Sm D2	Zm.80795	1.00827	1.59007	1.00042	1.62859
Zm.17271.10.A1_a_at	hypothetical protein LOC100276789	Zm.93675	1.09584	1.52833	-1.04419	1.66362
Zm.17271.6.S1_x_at	Bowman-Birk type wound-induced proteinase inhibitor WIP1	Zm.121703	-2.57144	2.08655	-3.06925	1.3976
Zm.17271.7.A1_x_at	Bowman-Birk type wound-induced proteinase inhibitor WIP1	Zm.121703	-2.23049	1.46911	-1.94238	1.09714
Zm.17271.8.A1_a_at	hypothetical protein LOC100276789	Zm.93675	1.04794	1.34344	-1.09454	1.52087
Zm.17283.1.A1_at	hypothetical protein LOC100194129	Zm.17283	-1.1947	-2.08565	-1.50599	-1.59301
Zm.17294.1.S1_at	Aldehyde dehydrogenase, dimeric NADP-preferring	Zm.94475	1.01766	-1.1308	-1.5694	1.37859
Zm.17296.1.A1_at	hypothetical protein LOC100273650	Zm.17296	1.06938	-1.44144	1.37763	-1.73277
Zm.17301.1.A1_at	hypothetical protein LOC100272664	Zm.78638	-1.64567	1.23026	-3.64101	1.83536
Zm.17302.1.A1_at	Hypothetical protein LOC100278735	Zm.125399	-1.32502	-1.27852	-1.53864	-1.27946
Zm.17308.2.A1_s_at	---	Zm.82377	1.25256	1.15481	1.63575	-1.08357
Zm.17315.1.A1_at	L-ascorbate oxidase	Zm.85757	1.75882	1.065	1.59643	1.58913
Zm.17317.1.S1_at	AIR12	Zm.77439	1.08659	-1.55657	-1.33543	-1.02421
Zm.17321.1.A1_at	hypothetical protein LOC100280347	Zm.17321	1.28377	-1.76642	-1.06789	-1.07203
Zm.17330.1.S1_at	---	Zm.17330	1.03182	-1.62165	1.34238	-1.96224
Zm.17330.1.S1_s_at	---	Zm.17330	-1.13447	-1.59846	1.26541	-1.87853
Zm.17338.4.S1_at	Hypothetical protein LOC100193489	Zm.95313	-1.06895	-1.03287	-1.54364	1.25464
Zm.17359.1.S1_at	---	Zm.17359	-1.41446	1.36393	-1.91036	1.36736
Zm.17364.1.A1_at	hsp20/alpha crystallin family protein	Zm.17364	-1.595	-1.21582	-1.10563	-1.66596
Zm.17375.1.A1_at	---	Zm.94318	1.39373	1.23843	1.0661	1.52942
Zm.17389.1.S1_at	hypothetical protein LOC100216949	Zm.17389	1.29218	1.18101	-1.20517	1.87444
Zm.1739.1.A1_at	catalytic/ hydrolase	Zm.1739	2.18497	-1.03449	3.81008	-1.7635
Zm.17441.1.A1_at	---	Zm.17441	1.40253	-1.37547	2.08575	-2.07618
Zm.17442.1.A1_at	hypothetical protein LOC100279110	Zm.17442	1.09247	1.29641	1.53486	-1.16635
Zm.17445.1.A1_at	---	Zm.17445	1.18826	1.27177	1.51562	1.17447
Zm.17459.1.S1_at	Serine/threonine-protein kinase Eg2-like	Zm.118185	1.04826	-1.37759	-1.68918	1.25173
Zm.17471.1.S1_at	---	Zm.17471	-1.05193	-1.17669	1.72078	-1.54536
Zm.17473.1.A1_at	---	Zm.17473	1.14177	-1.22917	1.54109	-1.25103
Zm.17493.1.A1_at	hypothetical protein LOC100272665	Zm.17493	-1.03808	-1.71871	-1.07588	-1.63817
Zm.17497.1.A1_at	hypothetical protein LOC100273930	Zm.17497	-1.23466	-1.17631	-1.72268	1.31104
Zm.17513.1.A1_at	MFP1 attachment factor 1	Zm.17513	-1.4347	-1.1875	1.11892	-1.62853
Zm.17519.1.A1_at	FIP1	Zm.17519	-1.19881	-1.66101	-1.26003	-1.05079
Zm.17525.1.S1_at	sucrose transport protein 4	Zm.98112	-1.63715	1.39277	-1.66772	1.08264
Zm.17529.1.S1_at	---	Zm.17529	1.07562	1.28578	1.02767	1.68175
Zm.1753.1.A1_a_at	NOD26-like membrane integral protein ZmNIP2-1	Zm.84816	1.02638	-2.16455	1.32304	-1.96759
Zm.1753.2.S1_a_at	NOD26-like membrane integral protein ZmNIP2-1	Zm.84816	-1.02279	-2.0653	1.47272	-2.24352
Zm.17539.1.S1_at	---	Zm.79919	-1.00319	-1.89757	1.01594	-1.87271
Zm.17543.1.A1_at	---	Zm.119239	1.03959	-1.41383	1.20598	-1.68992
Zm.17550.1.A1_at	hypothetical protein LOC100275288	Zm.138925	1.15907	1.14623	1.59586	1.00082
Zm.17552.1.A1_at	---	Zm.17552	1.04686	-1.72519	1.05828	-1.28073
Zm.17568.1.S1_at	hypothetical protein LOC100193097	Zm.17568	-1.36723	2.24355	-1.14209	1.89648
Zm.17572.1.A1_at	Heat- and acid-stable phosphoprotein	Zm.93948	1.03322	1.04709	-2.45113	2.65512
Zm.17573.1.A1_at	regulatory subunit	Zm.17573	-1.08142	1.38173	-1.31055	1.55577
Zm.17578.1.A1_at	---	Zm.139044	1.04105	-1.14696	1.31268	-1.61934
Zm.17580.1.S1_at	Hypothetical protein LOC100277562	Zm.122050	-1.37574	2.7915	-1.50143	2.2309
Zm.17589.1.A1_at	protein binding protein	Zm.42572	-1.64499	1.70844	-1.86755	1.41694
Zm.17591.2.S1_at	Transmembrane 9 superfamily protein member 1	Zm.17591	1.11882	-1.06584	-1.5908	1.37702
Zm.17592.1.A1_at	hypothetical protein LOC100191360	Zm.68099	1.06217	-1.55817	-1.00364	-1.33952
Zm.17599.1.A1_at	protein binding protein	Zm.121626	-1.44456	-2.10004	-1.21821	-1.35034
Zm.17601.1.A1_at	protein-tyrosine phosphatase mitochondrial 1	Zm.94853	-1.04617	1.69762	1.0712	1.1898
Zm.17624.1.S1_at	Coiled-coil-helix-coiled-coil-helix domain-containing protein 4	Zm.97746	1.13432	1.13801	-2.01302	1.87365
Zm.17630.1.A1_at	---	Zm.17630	3.33943	3.09516	5.40388	2.78653
Zm.17633.1.A1_at	tropinone reductase 2	Zm.119410	-1.41354	1.84687	-1.21503	1.33822
Zm.17636.1.A1_at	---	Zm.37656	-1.15055	-1.03155	-1.51098	-1.08237
Zm.17645.1.A1_at	hypothetical protein LOC100193071	Zm.17645	-1.11177	-1.43639	1.03189	-1.60258
Zm.17654.1.S1_at	hypothetical protein LOC100193617	Zm.69093	1.09237	1.11086	-1.03696	1.58468
Zm.17655.1.S1_s_at	---	Zm.12640	1.15354	1.14135	-1.45729	1.67475
Zm.17658.1.A1_at	hypothetical protein LOC100279592	Zm.68044	-1.04746	1.12848	-1.43723	1.57723
Zm.17665.1.S1_at	Signal recognition particle 9 kDa protein	Zm.178	1.14674	-1.08985	-1.37036	1.53577
Zm.17673.1.A1_at	hypothetical protein LOC100272312	Zm.17673	-1.0355	-1.56927	1.12545	-1.81813
Zm.17676.1.S1_at	plant-specific domain TIGR01627 family protein	Zm.17676	1.40773	-1.08637	1.80223	-1.04261
Zm.17684.1.S1_at	---	Zm.17684	1.00602	1.54276	-1.04193	1.68974
Zm.17686.1.A1_at	---	Zm.17686	-1.0809	1.23852	-1.61596	1.50553
Zm.17689.1.S1_at	---	Zm.17689	1.54244	-1.18414	-1.19197	1.24582
Zm.1769.1.S1_at	hypothetical protein LOC100276417	Zm.125053	1.78681	-1.19633	4.66917	-1.61214
Zm.17691.1.S1_at	pre-mRNA-splicing factor SF2	Zm.23976	1.28736	1.38415	1.69443	1.20747
Zm.17706.1.S1_at	---	Zm.125152	1.39605	-1.27845	1.9862	-1.38236
Zm.17707.1.A1_at	---	Zm.28612	-1.10472	-1.3622	1.13853	-1.68678
Zm.17709.1.S1_at	Hypothetical protein LOC100272939	Zm.83157	-1.0782	2.34452	-1.23569	2.16509
Zm.17717.1.A1_at	---	Zm.98898	-1.05548	-1.17298	1.79911	-1.69352
Zm.17722.1.S1_at	---	Zm.17722	1.19949	1.12086	1.89388	-1.06674
Zm.17725.1.A1_at	---	Zm.17725	1.12198	-1.10733	1.2023	-1.50409
Zm.17729.1.S1_at	hypothetical protein LOC100274022	Zm.17729	1.01997	1.01222	-2.1319	1.39245
Zm.17730.1.A1_at	---	Zm.85561	1.00092	1.37054	-1.07765	1.61515
Zm.17738.1.S1_at	Lysine decarboxylase-like protein	Zm.119419	1.03077	1.16014	-1.18987	1.83946
Zm.17740.1.A1_at	hypothetical protein LOC100277215	Zm.17740	1.21355	-1.2251	1.76093	-1.26289
Zm.17740.2.A1_a_at	hypothetical protein LOC100277215	Zm.17740	1.2136	-1.26561	2.11197	-1.35511
Zm.17744.1.A1_at	hypothetical protein LOC100274435	Zm.17744	2.45926	1.63843	2.81274	1.62891
Zm.17761.1.A1_at	---	Zm.17761	1.06815	-1.37125	1.04881	-1.5747
Zm.1777.1.A1_at	hypothetical protein LOC100279457	Zm.1777	1.51646	3.45897	1.11563	1.54739
Zm.17773.1.A1_at	serine carboxypeptidase 1	Zm.17773	1.05991	1.34913	-1.04342	1.52811
Zm.17779.1.S1_at	---	Zm.85447	-1.15964	2.2165	1.37401	-1.0048
Zm.1778.1.A1_at	hypothetical protein LOC100277199	Zm.80715	-2.13911	-2.34672	-1.11321	-4.45851
Zm.1779.1.A1_at	---	Zm.1779	-1.10615	-1.57513	-1.38001	-1.36346
Zm.17793.1.A1_at	hypothetical protein LOC100277095	Zm.17793	1.19183	-1.84917	1.13911	-1.52118
Zm.17801.1.S1_at	---	Zm.17801	-1.62187	1.54032	-1.70881	1.33767
Zm.17808.1.S1_at	protein Kinase-like protein TMKL1	Zm.17808	1.0254	-1.54643	1.00025	-1.09839
Zm.17809.1.A1_at	hypothetical protein LOC100275892	Zm.142665	1.89382	-1.53592	3.21797	-2.91214
Zm.17816.1.S1_at	tRNA pseudouridine synthase family protein	Zm.17816	-1.07201	1.66296	1.16601	1.20121
Zm.17818.1.A1_at	Hypothetical protein LOC100276761	Zm.17818	-1.11378	-1.51199	-1.65778	-1.13776
Zm.17819.1.A1_at	hypothetical protein LOC100216744	Zm.96206	1.15411	-1.2949	-1.0832	-1.70633
Zm.17823.1.A1_at	---	Zm.17823	1.05683	-1.52858	1.22029	-1.57093
Zm.17828.1.A1_at	hypothetical protein LOC100278045	Zm.83104	-1.05206	-1.25023	1.10319	-1.51263
Zm.17829.1.A1_at	glycoside transferase, six-hairpin, subgroup	Zm.17829	-1.11793	-1.93211	1.08993	-1.06165
Zm.1783.1.A1_at	Protein binding protein	Zm.95099	-1.0668	-1.28527	-1.52972	1.08148
Zm.17836.1.A1_at	60S ribosomal protein L31	Zm.17836	1.06677	1.95275	1.04139	1.89627
Zm.17836.1.A1_x_at	60S ribosomal protein L31	Zm.17836	1.05202	1.9776	-1.03253	1.90453
Zm.17838.1.S1_at	phytosulfokine precursor protein containing protein	Zm.139064	-1.38525	1.14578	-1.68492	1.18044
Zm.17839.1.S1_at	glutathione S-transferase2	Zm.17839	1.50886	1.47297	1.36244	1.54909
Zm.17842.1.S1_at	calcium-dependent protein kinase, isoform AK1	Zm.77112	-1.17139	-1.05656	1.34701	-1.9289
Zm.17846.1.S1_at	hypothetical protein LOC100192743	Zm.91924	1.04734	1.41954	1.00666	1.51588
Zm.1785.1.A1_at	---	Zm.1785	1.34296	-1.21399	1.51818	-1.54164
Zm.17856.1.A1_at	60S ribosomal protein L38	Zm.87052	1.02238	1.50185	1.04636	1.43101
Zm.17856.2.A1_at	hypothetical protein LOC100272418	Zm.138294	-1.07292	1.54077	1.26308	1.196
Zm.17857.1.A1_at	heat shock protein1	Zm.72713	-1.11936	1.29406	1.80847	-1.1609
Zm.17858.1.S1_at	hypothetical protein AY111541	---	1.22091	-1.18494	1.57051	-1.82161
Zm.1786.1.S1_at	PHD finger-like domain-containing protein 5A	Zm.74903	-1.13541	1.73949	-1.02643	1.38865
Zm.17869.1.S1_at	---	Zm.17869	1.04608	-1.50945	-1.53662	1.29927
Zm.17888.1.S1_at	AN15	Zm.95782	1.19819	-1.28347	1.92787	-1.55288
Zm.17903.1.S1_at	hypothetical protein LOC100279454	Zm.17903	1.21085	1.89304	1.14509	1.75748
Zm.17912.1.S1_at	hypothetical protein LOC100273314	Zm.118936	1.14219	1.45345	1.88807	-1.45757
Zm.17916.1.S1_at	hypothetical protein LOC100193759	Zm.17916	-1.10379	-1.51822	-1.01237	-1.32899
Zm.17922.1.A1_at	---	Zm.17922	-2.42079	1.2895	-1.44994	-1.31483
Zm.17955.2.A1_a_at	---	Zm.99722	-1.04085	1.06698	-1.04337	-1.56571
Zm.17956.1.A1_at	---	Zm.17956	1.89116	-3.2207	1.11952	-2.97938
Zm.17971.1.A1_at	VQ motif family protein	Zm.17971	1.13983	1.79158	-1.13488	1.39503
Zm.17973.1.A1_at	---	Zm.3976	-1.19864	-1.58253	-1.0341	-1.82414
Zm.17973.1.A1_s_at	---	Zm.3976	-1.15057	-1.69359	1.04333	-2.09628
Zm.17976.1.A1_at	hypothetical protein LOC100277421	Zm.17976	-1.06889	-2.24044	1.02968	-1.36855
Zm.17978.1.A1_at	---	Zm.17978	-2.1586	1.07494	-3.89847	1.0339
Zm.17988.1.A1_at	---	Zm.17988	1.38263	1.05795	1.76727	-1.31031
Zm.17990.1.S1_at	hypothetical protein LOC100275286	Zm.122728	1.02042	-1.10436	1.74237	-1.46351
Zm.17991.1.A1_at	hypothetical protein LOC100272553	Zm.38647	1.18426	1.17666	1.71375	1.32998
Zm.17997.1.A1_at	phosphoethanolamine N-methyltransferase	Zm.17997	1.18226	1.4492	1.15208	1.50422
Zm.18005.1.A1_at	hypothetical protein LOC100275925	Zm.141372	2.13976	-1.22046	3.07003	-1.77561
Zm.1802.1.A1_at	hypothetical protein LOC100275166	Zm.142710	1.05034	1.47229	1.03326	1.64776
Zm.18022.1.S1_at	barley mlo defense gene homolog1	Zm.18022	-1.40883	-2.11916	-1.43373	-2.06442
Zm.18036.1.A1_at	hypothetical protein LOC100276865	Zm.18036	-1.00583	1.53753	1.14399	1.16206
Zm.18037.1.A1_at	Hypothetical protein LOC100193453	Zm.138336	1.05077	1.03568	-1.88925	1.43105
Zm.18043.1.A1_at	GPI-anchored protein At5g19240	Zm.18043	-1.04168	-1.51183	1.06891	-1.74623
Zm.18047.1.S1_at	hypothetical protein LOC100275732	Zm.68056	1.12621	1.4496	1.22226	1.61605
Zm.18058.1.A1_at	---	Zm.119498	-1.00769	1.59386	-1.08722	1.53753
Zm.18062.1.A1_at	hypothetical protein LOC100192968	Zm.18062	1.4487	-2.78217	1.1507	-2.47847
Zm.1807.1.A1_at	hypothetical protein LOC100279285	Zm.15763	1.07316	1.14821	-1.50037	1.46675
Zm.18072.1.A1_at	guanine nucleotide-binding protein beta subunit-like protein 1	Zm.18072	-1.09966	-1.17147	1.11122	-1.53531
Zm.18076.1.S1_at	pyrrolidone carboxyl peptidase	Zm.86077	-1.22011	-1.70105	-1.68188	-1.54327
Zm.18084.1.A1_at	---	Zm.18084	1.3235	1.25119	1.02942	1.92258
Zm.18085.1.S1_at	hypothetical protein LOC100274126	Zm.33541	1.1023	1.70056	-1.11511	1.89591
Zm.18088.1.A1_at	lysM domain containing protein	Zm.64864	-1.08877	1.08398	2.00046	-1.54133
Zm.18090.1.A1_at	Golgi SNARE 12 protein	Zm.96533	1.09122	1.20661	-3.52992	2.56594
Zm.18091.1.A1_at	---	Zm.18091	1.64395	1.12209	1.56513	1.53769
Zm.18094.1.A1_at	---	Zm.76373	2.00632	1.72254	2.02662	2.24027
Zm.18111.1.S1_at	peroxidase 17	Zm.83413	-1.38872	2.28457	-1.66223	1.94644
Zm.18116.1.S1_at	SNF1-related protein kinase regulatory subunit beta-1	Zm.18116	-1.30903	-1.16286	-2.65884	-1.12068
Zm.18118.1.S1_at	hypothetical protein LOC100276421	Zm.18118	-1.05283	-1.55081	-1.37122	-1.03075
Zm.18136.1.S1_at	---	---	-1.20709	1.18718	1.5812	-1.29424
Zm.18147.1.S1_at	hypothetical protein LOC100275370	Zm.75713	1.56401	1.12144	1.05814	1.31257
Zm.1820.1.S1_at	---	Zm.138239	1.15976	4.90064	1.33121	2.13158
Zm.18234.1.A1_at	---	Zm.123784	-1.0778	1.18249	-3.31958	2.78998
Zm.18247.1.A1_at	Hypothetical protein LOC100273420	Zm.18247	1.17543	-1.11589	-1.82711	1.64113
Zm.18247.1.S1_at	Hypothetical protein LOC100192004	Zm.118412	-1.53273	1.19073	-1.4633	-1.0838
Zm.18248.1.A1_at	solute carrier family 2, facilitated glucose transporter member 8	Zm.18248	-1.32981	-1.13133	-1.86363	1.01402
Zm.18249.1.A1_at	---	Zm.35425	-1.1066	-1.41831	-1.0171	-1.56491
Zm.18251.1.A1_at	---	Zm.16732	1.14611	1.02392	2.71858	-1.62159
Zm.18254.1.S1_a_at	hypothetical protein LOC100191303 /// hypothetical protein LOC100193290	Zm.118206	-1.80537	2.12848	-1.27298	1.33478
Zm.18254.2.A1_at	hypothetical protein LOC100193290	Zm.118206	-1.57172	1.85212	-1.45382	1.4972
Zm.18265.1.A1_at	hypothetical protein LOC100277671	Zm.86139	-1.17541	-1.73888	1.84114	-2.72634
Zm.18282.1.A1_at	hypothetical protein LOC100192570	Zm.121752	1.03981	-1.70099	1.18003	-1.66451
Zm.18284.1.A1_at	hypothetical protein LOC100191290	Zm.18284	-1.46979	1.14883	-2.45299	1.37048
Zm.1829.1.S1_at	Brix domain-containing protein 1	Zm.1829	1.23932	-1.32193	-2.27498	1.27187
Zm.18290.1.S1_at	hypothetical protein LOC100192073	Zm.84940	3.4093	-1.1379	9.59794	-1.9601
Zm.18292.1.A1_at	hypothetical protein LOC100191502	Zm.79987	1.14746	1.5884	-1.36483	1.76432
Zm.18304.1.S1_at	---	Zm.18304	1.56869	-1.01887	1.61869	-1.03727
Zm.18308.1.S1_at	triacylglycerol lipase	Zm.18308	-1.91488	-1.35701	-2.11616	-1.43628
Zm.18327.1.A1_at	Hypothetical protein LOC100275362	Zm.77438	-1.12157	-1.30544	1.42303	-1.98926
Zm.18362.1.A1_at	hypothetical protein LOC100217038	Zm.18362	-1.22131	-1.18672	1.35668	-1.82989
Zm.18364.1.S1_at	hypothetical protein LOC100279528	Zm.85014	1.05903	-1.55917	1.17364	-1.2801
Zm.18366.1.S1_at	Hypothetical protein LOC100191242	Zm.18366	-1.06467	-1.08061	-1.84953	1.2813
Zm.1837.1.S1_a_at	cp protein	Zm.84840	1.08486	-1.30413	-1.52509	1.08062
Zm.18399.1.A1_at	---	Zm.123181	-1.04063	1.69594	1.06035	1.28268
Zm.18401.1.A1_at	---	Zm.79897	1.09242	1.04931	-1.17353	1.59936
Zm.18404.1.S1_at	hypothetical protein LOC100278048	Zm.18404	1.12721	-1.56467	1.04136	-1.24516
Zm.18408.1.A1_at	---	Zm.35004	-1.00118	-1.53709	-1.10946	-1.73374
Zm.18410.1.S1_at	Hypothetical protein LOC100280027	Zm.58183	1.04875	1.85621	1.39557	1.50597
Zm.1842.1.A1_at	hypothetical protein LOC100193349	Zm.1842	-1.55482	-1.29029	-2.16615	-1.73609
Zm.18432.1.S1_at	subtilisin-like protease	Zm.1284	-1.79497	-1.65103	-1.50148	-1.50661
Zm.18435.1.A1_at	hypothetical protein LOC100272554	Zm.76696	1.21602	-1.52181	1.02732	-1.24847
Zm.18438.1.S1_at	50S ribosomal protein L11	Zm.18438	1.30215	-1.61723	1.03353	-1.2999
Zm.18455.1.A1_at	C4-dicarboxylate transporter/malic acid transport protein	Zm.85911	1.08428	1.53208	1.13087	1.03679
Zm.1846.1.A1_at	retrotransposon protein SINE subclass	Zm.1846	-1.73872	1.00949	-2.26378	-1.09872
Zm.18462.1.S1_at	---	Zm.18462	-1.48718	2.86229	-1.07768	1.26261
Zm.18467.1.A1_at	---	Zm.82675	1.25213	-1.17682	-1.76036	1.5064
Zm.18471.1.S1_at	Thiol oxidoreductase	Zm.18471	-1.15016	1.01098	-1.75367	1.41555
Zm.18481.1.A1_at	---	Zm.21028	-1.27368	-1.48302	-1.08221	-1.6874
Zm.18482.1.A1_at	---	Zm.18482	-1.01682	-1.85246	-1.16289	-1.84254
Zm.18485.1.S1_at	DNA binding protein	Zm.84732	1.76129	1.17795	1.62861	1.50607
Zm.18490.1.A1_at	uridylate kinase	Zm.18490	-1.08145	-1.52995	-1.07123	-1.59453
Zm.18507.1.A1_at	hypothetical protein LOC100194073	Zm.28422	1.36383	1.97973	1.51212	1.82812
Zm.18511.1.S1_at	zinc transporter 4	Zm.85420	2.25983	2.31694	-1.56014	5.13393
Zm.18516.1.A1_a_at	---	Zm.82798	1.46945	-1.61758	1.33919	-1.46392
Zm.18516.1.A1_at	---	Zm.82798	1.36734	-1.60224	1.47592	-1.53501
Zm.18516.1.A1_x_at	---	Zm.82798	1.5215	-1.60623	1.58234	-1.58442
Zm.18520.1.A1_at	---	Zm.79169	1.16234	-1.39913	2.57649	-2.11448
Zm.18522.1.A1_at	hypothetical protein LOC100192876	Zm.18522	1.04102	-1.42954	1.04709	-1.73571
Zm.18525.1.A1_at	---	Zm.139310	-1.05834	-1.5359	-1.12146	-1.32559
Zm.18526.1.S1_at	hypothetical protein LOC100272796	Zm.18526	1.10819	-1.59197	1.13955	-1.52507
Zm.18527.1.A1_at	Ubiquinone biosynthesis protein COQ9	Zm.18527	1.14051	-1.32593	1.38711	-1.51141
Zm.18530.1.A1_at	---	Zm.118426	1.49742	-1.11048	1.50755	-1.05794
Zm.18531.1.A1_at	hypothetical protein LOC100192889	Zm.29177	-1.10553	-1.46678	-1.52677	-1.2524
Zm.18534.1.A1_at	protein binding protein	Zm.125208	-1.11765	-2.13458	-1.16009	-1.22681
Zm.18535.1.A1_at	hypothetical protein LOC100274710	Zm.18535	1.0933	1.07516	1.32278	-1.5222
Zm.18537.1.S1_at	homeobox-leucine zipper protein ATHB-6	Zm.18537	2.14666	1.58968	4.07578	1.38571
Zm.18593.1.A1_at	---	Zm.18593	-1.13279	1.81945	1.21863	1.1374
Zm.18594.1.A1_at	prMC3	Zm.18594	-2.61603	-1.26938	-1.19962	-1.69926
Zm.1861.1.S1_at	Hypothetical protein LOC100276614	Zm.123917	1.60741	1.46989	-1.05512	1.54128
Zm.18661.1.A1_at	---	Zm.18661	1.18125	-1.40752	1.09959	-1.5327
Zm.18668.1.A1_at	hypothetical protein LOC100272378	Zm.97457	-1.01036	-1.12657	-1.52275	1.18312
Zm.1867.1.A1_at	hypothetical protein LOC100274563	Zm.86924	-1.09546	-2.2837	1.06318	-1.67696
Zm.1868.1.A1_at	hypothetical protein LOC100277410	Zm.1868	-1.14034	1.5712	-1.13636	1.2197
Zm.1869.1.S1_at	hypothetical protein LOC100274336	Zm.1869	-1.23691	-1.35766	-2.80864	-1.14862
Zm.1871.1.A1_at	embryonic abundant protein-like	Zm.1871	1.40093	1.21809	1.8381	-1.07176
Zm.18715.1.A1_at	---	Zm.1743	-1.06223	-1.24801	1.12243	-1.50495
Zm.18726.1.A1_at	hypothetical protein LOC100272741	Zm.18726	-1.00631	1.01271	-1.81746	1.30066
Zm.1874.2.A1_at	hypothetical protein LOC100272628	Zm.20144	1.52528	-1.15638	2.07691	-1.19084
Zm.18770.1.S1_at	hypothetical protein LOC100273957	Zm.30360	-1.0687	1.10379	1.33898	-1.5508
Zm.18781.1.A1_at	fructose-1,6-bisphosphatase	Zm.18781	1.0984	-1.57165	-1.19493	-1.39348
Zm.18789.1.S1_at	hypothetical protein LOC100272429	Zm.100102	-1.07519	-1.20926	1.08701	-1.64725
Zm.18805.1.A1_at	indole-3-acetate beta-glucosyltransferase	Zm.85357	-1.48001	1.06167	-1.70096	-1.03817
Zm.18807.1.A1_at	hypothetical protein LOC100272841	Zm.97471	1.16418	-1.61288	1.0037	-1.22788
Zm.1881.1.S1_at	---	Zm.1881	1.07528	3.59096	1.0412	2.07242
Zm.18811.1.A1_at	deoxy xylulose synthase 1	Zm.18811	-1.07349	-1.1622	1.40644	-1.54124
Zm.1882.1.S1_at	late embryogenesis abundant protein	Zm.1882	-1.08733	-1.31937	-1.27892	-1.63914
Zm.1886.1.S1_at	seven-transmembrane-domain protein 1	Zm.1886	1.91329	-1.11127	1.62433	1.1112
Zm.18873.1.A1_at	Programmed cell death protein 2	Zm.118691	1	1.16525	-1.64558	1.95911
Zm.18877.1.A1_at	protein phosphatase 2C	Zm.24748	-1.05163	-1.33578	1.06336	-1.69371
Zm.18900.1.S1_at	acc oxidase	Zm.99814	-1.34369	2.49333	-1.00378	2.32073
Zm.18908.1.S1_at	---	Zm.118083	1.08244	1.15465	1.55034	-1.5121
Zm.18911.1.A1_at	hydrolase	Zm.18911	1.07278	-1.51943	-1.1308	-1.08543
Zm.18933.2.S1_at	solute carrier family 23 member 2	Zm.28283	-1.08144	-1.14768	1.04068	-1.59012
Zm.18952.1.S1_at	hypothetical protein LOC100274152 /// hypothetical protein LOC100274895	Zm.96390	-1.67174	1.30193	-1.1642	1.02482
Zm.18957.1.A1_at	---	Zm.21309	-1.00125	-1.07473	-1.51749	1.42676
Zm.18996.1.A1_at	hypothetical protein LOC100216711	Zm.18996	1.06039	-1.15968	1.47221	-1.56704
Zm.19009.1.A1_at	hypothetical protein LOC100193067	Zm.20954	1.27449	1.29266	1.00237	1.52136
Zm.19012.1.A1_at	hypothetical protein LOC100279209	Zm.19012	1.04332	-1.58593	-1.19382	-1.18564
Zm.19023.1.A1_at	hypothetical protein LOC100193813	Zm.118658	1.10129	1.59076	1.39141	1.48761
Zm.19024.1.A1_at	hypothetical protein LOC100191808	Zm.76104	1.02798	1.16905	1.98888	-1.33505
Zm.19025.1.S1_at	hypothetical protein LOC100192597	Zm.19025	-1.71513	-1.14745	-1.14946	-1.76334
Zm.19027.1.A1_at	hypothetical protein LOC100274392	Zm.25119	-1.49828	1.22908	-1.77899	1.16264
Zm.19028.1.S1_at	hypothetical protein LOC100192863	Zm.71505	-1.02692	1.69433	-1.22477	1.93569
Zm.19030.1.A1_at	hypothetical protein LOC100279586	Zm.23967	3.81112	-2.72244	8.59319	-1.91732
Zm.19033.1.S1_at	Purple acid phosphatase 1	Zm.19033	1.4342	1.13131	2.18675	-1.98208
Zm.19036.1.S1_at	hypothetical protein LOC100272946	Zm.68092	1.47133	1.40133	1.5625	-1.34272
Zm.19044.1.S1_at	---	Zm.19044	1.18208	-2.21975	1.1871	-2.49793
Zm.19057.1.A1_at	---	Zm.119129	1.41675	-1.17628	2.09348	-1.30046
Zm.19060.1.A1_at	ruvB-like 2	Zm.97865	1.09342	1.39373	1.09392	1.55868
Zm.19061.1.A1_at	hypothetical protein LOC100193436	Zm.139471	-1.02312	1.0312	1.52166	-1.09054
Zm.19064.1.S1_at	hypothetical protein LOC100279201	Zm.19064	1.11159	1.58693	1.01541	1.36478
Zm.19076.1.A1_at	hypothetical protein LOC100280246	Zm.19076	1.67407	-1.33908	1.6945	-1.00089
Zm.19078.1.A1_at	protein arginine N-methyltransferase 6	Zm.19078	1.42916	-1.05867	1.33634	1.70087
Zm.19080.1.A1_at	membrane protein	Zm.19080	-1.16893	1.55266	-1.14239	1.57478
Zm.19092.1.A1_at	hypothetical protein LOC100279368	Zm.79432	-1.01802	-3.65942	-1.17649	-1.98139
Zm.19096.1.A1_at	---	Zm.19096	-1.53384	1.26448	-1.32094	1.04772
Zm.19099.1.S1_at	Hypothetical protein LOC100279571	Zm.99006	1.38667	-2.1124	3.59807	-3.82149
Zm.191.1.A1_at	---	Zm.84727	1.90543	1.03075	7.49831	-2.01713
Zm.1911.1.A1_a_at	hypothetical protein LOC100191691 /// hypothetical protein LOC100276993	Zm.130247	-1.15645	-1.17494	-1.59801	1.33152
Zm.19112.1.A1_at	---	Zm.19112	1.04484	1.84144	-1.20879	1.58514
Zm.19122.1.S1_at	Hypothetical protein LOC100275724	Zm.100183	1.14255	-1.32738	-1.31632	1.50584
Zm.19127.1.A1_at	---	Zm.19127	1.1034	-1.52179	1.02953	-1.54905
Zm.19132.1.S1_at	hypothetical protein LOC100273866	Zm.40196	-1.14381	-1.04293	1.46569	-1.877
Zm.19137.1.A1_at	---	Zm.19137	-1.03914	-1.56898	-1.10528	-1.18951
Zm.19148.1.A1_at	Diacylglycerol kinase 3	Zm.67057	-1.45462	-1.11775	1.18593	-1.74275
Zm.1915.1.S1_at	hypothetical protein LOC100276388	Zm.96058	1.79567	-1.65173	3.93881	-1.75459
Zm.19152.2.A1_at	---	Zm.96046	-1.01069	1.58406	-1.41779	1.20616
Zm.19153.1.A1_at	hypothetical protein LOC100193474	Zm.119324	-1.57084	-1.24406	-1.5702	-1.4968
Zm.19158.1.S1_at	Hypothetical protein LOC100273021	Zm.94239	-1.14125	-1.03776	-2.2217	1.41491
Zm.19172.1.A1_at	hypothetical protein LOC100274312	Zm.19172	1.07553	-2.24886	-3.24298	-1.04197
Zm.1918.1.S1_at	hypothetical protein LOC100216771	Zm.1918	-1.17861	1.70254	1.19752	-1.10529
Zm.19183.1.A1_at	Hypothetical protein LOC100275778	Zm.16514	-1.60032	-1.52438	-1.01971	-1.901
Zm.19189.1.A1_at	hypothetical protein LOC100279787	Zm.90200	-1.19842	-1.16942	-1.82745	-1.02819
Zm.19192.1.A1_at	hypothetical protein LOC100279895	Zm.19192	-1.06378	-1.30669	1.01076	-1.58626
Zm.19193.1.A1_at	hypothetical protein LOC100279551	Zm.22857	1.51966	-1.1697	1.21382	1.09675
Zm.19198.1.S1_at	hypothetical protein LOC100217098	Zm.83818	1.01856	-1.56573	-1.19616	-1.09444
Zm.19206.1.S1_at	Hypothetical protein LOC100272811	Zm.118171	1.03711	-1.55236	-1.10369	-1.04486
Zm.19213.1.S1_at	hypothetical protein LOC100192615	Zm.19213	-1.61552	-1.04025	-1.76795	-1.26827
Zm.19220.1.S1_at	hypothetical protein LOC100191564	Zm.19220	-1.11935	-1.26871	-1.70931	1.07697
Zm.19233.1.A1_at	hypothetical protein LOC100192462	Zm.28379	1.49145	1.26305	-1.2189	2.11786
Zm.19234.1.A1_at	hypothetical protein LOC100191668	Zm.118619	-1.12941	1.20711	1.59141	1.19312
Zm.19243.1.A1_at	hypothetical protein LOC100191799	Zm.19243	-1.10317	1.77652	-1.05169	1.68547
Zm.19244.1.S1_at	---	Zm.11738	1.26949	2.00368	1.17397	1.83559
Zm.19261.1.A1_at	non-imprinted in Prader-Willi/Angelman syndrome region protein 1	Zm.19261	1.2104	-1.14528	1.50776	-1.15174
Zm.19273.1.A1_at	hypothetical protein LOC100272560	Zm.28634	1.48998	-1.02193	1.84188	-1.00054
Zm.19276.1.A1_at	ethylene-responsive element binding protein 2	Zm.38645	1.84525	-2.50236	3.30078	-3.00765
Zm.19284.1.A1_at	hypothetical protein LOC100274557	Zm.86409	-1.03998	1.40704	1.10696	1.64978
Zm.19300.1.S1_at	DNA repair protein RAD51	Zm.85782	1.07108	1.42736	-1.15153	1.96526
Zm.19303.1.S1_at	nucleoside diphosphate kinase	Zm.19303	1.04177	1.52817	-1.10689	1.94035
Zm.19307.1.S1_at	---	Zm.22538	1.02233	-1.39476	1.43438	-1.57057
Zm.19319.1.A1_at	hypothetical protein LOC100274532	Zm.19319	1.10839	4.12413	-1.44408	4.34212
Zm.19320.1.A1_at	hypothetical protein LOC100191926	Zm.34206	1.17531	-1.12629	1.50723	-1.69286
Zm.19339.1.A1_at	hypothetical protein LOC100193934	Zm.118787	1.02164	-1.32794	1.4075	-1.56966
Zm.1934.1.S1_at	glycerophosphodiester phosphodiesterase	Zm.17819	1.27344	-1.67727	-1.10697	-1.54921
Zm.1934.1.S1_s_at	hypothetical protein LOC100216744 /// glycerophosphodiester phosphodiesterase	Zm.17819	1.26836	-1.80214	-1.19827	-1.69122
Zm.19340.1.A1_at	uracil phosphoribosyltransferase	Zm.23028	1.15363	1.65549	1.06359	1.53875
Zm.19347.1.S1_at	hypothetical protein LOC100217103	Zm.73720	1.09142	1.2271	1.54066	1
Zm.19362.1.A1_at	hypothetical protein LOC100274997	Zm.139280	1.04809	1.04593	-1.56734	1.54007
Zm.1937.1.S1_at	hypothetical protein LOC100277662	Zm.1937	-1.0332	1.75846	1.05271	1.21819
Zm.1938.1.A1_at	---	Zm.92819	-1.0971	-1.38899	1.00397	-1.56697
Zm.1939.1.A1_at	---	Zm.82194	1.13985	1.01647	1.59836	-1.04564
Zm.194.1.S1_at	embryo surrounding region2 /// hypothetical protein LOC100275090	Zm.103587	-1.1765	-1.0179	-1.76073	1.4002
Zm.1940.1.S1_at	---	Zm.66765	-1.04793	3.54252	-1.14678	2.10854
Zm.1943.1.A1_at	---	Zm.121748	-1.18211	-1.06883	-1.89919	1.47958
Zm.1951.1.S1_at	---	Zm.95680	1.16472	2.91015	-1.3325	2.12399
Zm.1953.1.S1_at	Hypothetical protein LOC100191480	Zm.1953	1.13315	2.32698	1.12571	1.26285
Zm.1954.1.A1_at	---	Zm.1954	-1.03394	1.33889	-1.90436	2.50402
Zm.1967.1.A1_at	pathogenesis-related protein 10 /// pathogenesis-related protein 1	Zm.142204	2.09941	2.23718	6.44704	1.58837
Zm.1969.1.A1_at	hypothetical protein LOC100275298	Zm.84963	1.04648	2.0867	-1.34662	1.79237
Zm.198.2.S1_at	GLA1	Zm.92934	1.18317	-1.69801	-1.22768	-1.02365
Zm.1987.2.A1_at	hypothetical protein LOC100274612	Zm.96653	1.94818	-1.34155	2.45614	-1.13724
Zm.2005.1.A1_at	elicitor-responsive protein 1	Zm.2005	1.00629	-1.24072	1.5076	-3.15466
Zm.2007.1.A1_at	---	Zm.2007	-1.02597	-1.08547	-1.54594	1.50878
Zm.201.1.A1_at	class I acidic chitinase	Zm.201	-1.23422	-1.1382	-1.69774	1.02639
Zm.201.1.S1_at	class I acidic chitinase	Zm.201	-1.96549	1.27874	-2.06182	1.38758
Zm.2015.2.S1_at	pollen-specific arabinogalacta protein BAN102	Zm.67234	1.41985	3.85593	-1.04644	2.90761
Zm.202.1.S1_at	gibberellin responsive1	Zm.202	1.75315	1.6591	1.296	2.61451
Zm.2031.1.A1_at	csu1120 protein	---	-1.05219	1.00083	1.70084	-1.69559
Zm.2031.1.A1_x_at	csu1120 protein	---	-1.07625	1.04043	1.58521	-1.25041
Zm.2031.1.S1_at	csu1120 protein	---	1.14157	-1.1642	1.09601	-1.60009
Zm.2031.2.A1_a_at	csu1120 protein /// metallothionein-like protein type 2	Zm.121736	1.60815	1.11404	1.34613	-1.00394
Zm.2032.1.S1_at	F-box protein interaction domain containing protein	Zm.126306	-1.01828	-1.39049	1.95081	-2.10805
Zm.2034.1.S1_at	hypothetical protein LOC100277458	Zm.122252	1.20504	2.88495	1.02365	2.33456
Zm.2038.1.S1_at	hypothetical protein LOC100279929	Zm.79176	1.75093	-1.04608	1.12135	1.24191
Zm.2042.2.S1_at	Protein arginine N-methyltransferase 1	Zm.2042	-1.00049	1.09194	-1.68961	1.66474
Zm.2055.2.S1_at	---	Zm.2055	-1.03409	1.78223	-2.62923	2.40668
Zm.2059.1.S1_at	---	Zm.24137	1.14495	1.94712	-1.00489	2.13896
Zm.206.3.S1_a_at	40S ribosomal subunit protein S21	Zm.34516	-1.03843	1.58106	1.18533	1.41323
Zm.206.3.S1_x_at	40S ribosomal subunit protein S21	Zm.34516	-1.00742	1.48861	-1.00318	1.60058
Zm.206.4.A1_x_at	40S ribosomal subunit protein S21	Zm.34516	-1.0057	1.65835	1.11436	1.39718
Zm.2073.2.S1_a_at	asparagine synthetase 1 /// asparagine synthetase 3	Zm.82450	-1.86293	2.3944	-4.12483	2.56997
Zm.2076.1.A1_a_at	40S ribosomal protein S16	Zm.72776	1.04636	1.68241	-1.07665	1.45539
Zm.2076.1.A1_at	40S ribosomal protein S16	Zm.72776	1.00951	1.44044	-1.07978	1.53999
Zm.2076.2.A1_at	hypothetical protein LOC100194265	Zm.81281	-1.02756	1.68778	1.01569	1.6035
Zm.2085.1.S1_s_at	phospholipid transfer protein homolog1	Zm.89638	1.18375	1.28954	1.51835	1.19543
Zm.2090.1.A1_at	heterogeneous nuclear ribonucleoprotein R	Zm.95356	-1.00743	-1.33824	1.24192	-1.64596
Zm.2097.1.A1_at	hypothetical protein LOC100274189	Zm.118372	-1.03977	1.78372	-1.18264	1.38592
Zm.2104.1.A1_at	hypothetical protein LOC100279029	Zm.142421	1.1275	1.11862	1.82874	1.05236
Zm.2111.1.A1_at	stem 28 kDa glycoprotein	Zm.2111	1.07629	2.36936	1.25953	2.4255
Zm.2142.1.A1_at	hypothetical protein LOC100191429	Zm.85255	1.222	-1.66203	1.19996	-1.6141
Zm.2157.1.A1_a_at	ribosomal protein S11	Zm.2157	1.00465	1.51701	1.02285	1.53568
Zm.2157.3.S1_a_at	DNA binding protein	Zm.96942	-1.32499	-1.12205	-1.60621	-1.38676
Zm.2157.5.A1_x_at	ribosomal protein S11	Zm.2157	1.02737	1.62685	1.14388	1.34753
Zm.2157.6.S1_x_at	hypothetical protein LOC100193584 /// hypothetical protein LOC100194217 /// glyc	Zm.68866	-1.12289	1.47344	-1.54298	1.4493
Zm.2157.7.S1_at	ribosomal protein S11	Zm.2157	-1.02236	1.57434	1.10521	1.43843
Zm.2169.1.A1_at	Plant-specific domain TIGR01589 family protein	Zm.6217	1.02034	-1.12675	-1.52038	1.41941
Zm.2171.1.A1_at	---	Zm.2171	-1.74577	-1.28015	-3.18499	-1.06235
Zm.2187.1.S1_at	hypothetical protein LOC100276249	Zm.2187	1.1745	9.85989	1.07639	6.08532
Zm.2191.1.A1_at	---	Zm.2191	1.12681	-1.92531	1.30403	-1.95653
Zm.2193.1.A2_at	glutathione transferase20	Zm.2193	1.28029	1.24661	1.61156	1.12714
Zm.2212.1.A1_at	hypothetical protein LOC100276550	Zm.2212	-1.22829	-1.47246	-1.13907	-1.60974
Zm.2220.1.S1_at	hypothetical protein LOC100278819	Zm.117890	1.12465	15.0558	-1.12954	5.50418
Zm.2220.2.S1_a_at	hypothetical protein LOC100277563 /// hypothetical protein LOC100278819	Zm.117890	1.16116	13.4754	-1.23786	10.5158
Zm.2220.2.S1_at	hypothetical protein LOC100277563	Zm.80815	1.14128	4.24787	1.08374	1.73062
Zm.2220.3.S1_at	hypothetical protein LOC100273713	Zm.86206	1.72106	2.09281	1.35291	1.38283
Zm.2220.4.S1_at	hypothetical protein LOC100216733	Zm.72648	1.36423	2.34011	1.09463	1.44598
Zm.2227.1.A1_at	hypothetical protein LOC100191593	Zm.2227	1.36852	-1.07924	2.36435	1.65587
Zm.2228.1.A1_at	Hypothetical protein LOC100193104	Zm.118289	1.30444	2.03466	1.00808	1.5241
Zm.2236.1.S1_at	peroxiredoxin bcp	Zm.43088	1.14661	-1.57496	1.04471	-1.51415
Zm.2239.1.A1_at	hypothetical protein LOC100193952	Zm.106182	-1.93281	1.97716	-2.63081	1.6271
Zm.2242.1.A1_at	---	Zm.2242	1.19183	1.68523	1.43685	1.28131
Zm.2244.2.S1_a_at	hypothetical protein LOC100279724	Zm.2244	1.72849	-1.49801	1.31032	-1.47093
Zm.2245.3.A1_at	Hypothetical protein LOC100273285	Zm.84288	1.00954	1.19181	-1.64299	2.5185
Zm.2245.4.A1_at	---	Zm.118827	1.07538	1.09175	1.55652	-1.27406
Zm.2246.1.A1_at	lipid binding protein	Zm.2246	1.28735	1.29804	1.57214	1.25975
Zm.2255.1.S1_at	---	Zm.99751	1.1986	-1.7043	1.32897	-1.52539
Zm.2256.1.A1_at	---	Zm.92894	-1.01947	-1.54132	1.14548	-1.23058
Zm.2257.1.S1_at	hypothetical protein LOC100279700	Zm.118301	-1.40073	1.49906	-1.99291	1.1409
Zm.2258.1.S1_at	---	Zm.138730	-1.40458	-1.58813	-1.31688	-1.59042
Zm.226.1.S1_at	starch branching enzyme1	Zm.94827	1.16693	1.5592	-1.02515	1.65169
Zm.2262.1.S1_at	hypothetical protein LOC100273743	Zm.2262	1.1485	9.72613	1.2443	3.76862
Zm.2273.1.S1_at	hypothetical protein LOC100272874	Zm.2273	-1.08957	-1.58501	-1.25823	-1.1932
Zm.2275.1.S1_at	---	Zm.25541	-1.05674	3.82024	-1.22223	1.77251
Zm.2276.1.S1_at	thiol protease SEN102	Zm.98106	1.08069	1.34823	-1.20285	1.52074
Zm.2277.1.S1_at	zinc finger, C3HC4 type family protein	Zm.2277	1.0475	-1.50594	-1.22641	-1.21082
Zm.2279.1.S1_at	---	Zm.2279	1.05289	1.03309	1.51978	1.02592
Zm.228.1.S1_at	anther ear1	Zm.228	1.12895	-1.20481	1.53777	-1.42273
Zm.2294.1.S1_at	---	Zm.72732	1.13518	3.66633	-1.18862	2.59963
Zm.2297.1.A1_at	hypothetical protein LOC100192643	Zm.2297	1.1143	2.13344	-1.24021	2.36477
Zm.2298.2.A1_x_at	hypothetical protein LOC100192687	Zm.53225	1.21865	1.49298	1.06914	1.66834
Zm.2302.1.A1_at	hypothetical protein LOC100193695	Zm.2302	1.004	1.56263	1.1217	1.60971
Zm.2305.1.S1_at	lipid binding protein	Zm.2305	1.1864	3.22647	1.20436	2.01542
Zm.2306.2.S1_at	---	Zm.138246	-1.16613	1.13651	-1.50622	1.30452
Zm.231.1.S1_at	invertase2	Zm.38958	1.74878	-4.66876	6.56032	-9.53096
Zm.2313.1.S1_at	Zinc-binding protein	Zm.2313	1.04434	1.25208	-2.03898	1.86554
Zm.2319.2.S1_at	hypothetical protein LOC100272537	Zm.68713	1.02907	1.03124	-1.63798	1.2482
Zm.232.1.A1_at	nonclathrin coat protein zeta2-COP	Zm.94252	1.012	1.51998	1.08303	1.43614
Zm.2321.2.A1_a_at	hypothetical protein LOC100274569	Zm.103797	-1.37757	1.53787	-1.13269	1.13397
Zm.2321.2.S1_at	Hypothetical protein LOC100274569	Zm.103797	-1.21162	1.1389	-1.71273	1.3119
Zm.2321.3.A1_a_at	hypothetical protein LOC100191581 /// hypothetical protein LOC100274569	Zm.93741	-1.59736	1.71219	1.03933	-1.09107
Zm.2321.3.A1_at	hypothetical protein LOC100191581	Zm.93741	-1.59999	1.74877	-1.32378	1.14466
Zm.2321.4.A1_at	alanine aminotransferase 2	Zm.87285	1.67644	2.97663	1.60526	2.36237
Zm.2323.1.A1_at	hypothetical protein LOC100273265	Zm.2323	-1.32998	1.02222	1.07399	-1.50719
Zm.2324.1.A1_at	---	Zm.2324	1.11299	-1.58962	1.30279	-1.90961
Zm.233.1.S1_s_at	Caffeoyl-CoA O-methyltransferase 2 /// hypothetical protein LOC100192601 /// caf	Zm.118266	1.32431	-1.20359	1.66301	-1.15727
Zm.2331.1.S1_x_at	protein induced upon tuberization	Zm.123570	-1.2484	-1.53927	1.034	-1.67978
Zm.2349.1.A1_at	GMP synthase	Zm.2349	-1.13247	-1.70707	-1.33988	-1.42078
Zm.2352.1.S1_at	hypothetical protein LOC100277532	Zm.2352	1.34527	3.1905	1.18262	1.75022
Zm.2356.1.S1_at	Pollen profilin variant 2	Zm.95694	1.25083	5.40315	1.1821	3.15761
Zm.2360.1.S1_at	hypothetical protein LOC100274191	Zm.87304	1.28183	1.09443	1.67078	-1.00136
Zm.2361.1.A1_at	hypothetical protein LOC100191552	Zm.84284	2.79454	-2.3395	23.364	-5.43051
Zm.2364.1.S1_at	---	---	1.16349	-1.09172	-1.93208	1.82644
Zm.2367.1.S1_at	Pti1 protein	Zm.95985	1.21518	3.12443	1.57004	1.63938
Zm.2368.1.S1_at	plastidic phosphate translocator-like protein1	Zm.118956	-1.13832	1.37201	-1.38194	1.55447
Zm.2372.1.S1_at	Hypothetical protein LOC100216968	Zm.67278	-1.03861	2.20036	1.22551	-1.02193
Zm.2376.2.S1_x_at	Physical impedance induced protein	Zm.2376	-1.03981	-1.23144	-1.53508	-1.00089
Zm.2378.1.A1_at	---	Zm.2378	1	2.91529	1.04216	2.01915
Zm.2380.1.A1_at	tubulin--tyrosine ligase-like protein 12	Zm.2380	1.53992	1.04742	1.10335	1.22566
Zm.2382.1.S1_a_at	methylthioribose kinase	Zm.67267	1.36935	1.54753	1.14812	1.48562
Zm.2382.2.A1_at	methylthioribose kinase	Zm.67267	1.33267	1.33717	-1.02366	1.6139
Zm.2383.1.A1_at	hypothetical protein LOC100275670	Zm.138480	2.1564	-1.56864	2.73465	-1.09591
Zm.24.2.S1_a_at	viviparous1	Zm.24	1.0149	-1.36333	1.07716	-1.53639
Zm.2400.1.A1_at	disease resistance response protein 206	Zm.93990	-1.04234	1.22267	1.5627	1.24462
Zm.2424.1.A1_at	---	Zm.2424	1.16128	-2.09286	1.08387	-1.5765
Zm.2428.1.A1_at	---	Zm.2428	1.26756	2.55942	-1.18357	1.86715
Zm.2438.1.S1_at	hypothetical protein LOC100193086	Zm.2438	1.05703	-1.0504	1.73791	-1.22042
Zm.2459.1.S1_at	hypothetical protein LOC100274521	Zm.117886	-1.34973	-1.27972	-1.54195	-1.22028
Zm.2469.1.A1_at	novel plant SNARE 11	Zm.82524	-1.2214	1.36817	-1.67377	1.46667
Zm.247.1.A1_a_at	adenosine kinase	Zm.94037	1.28985	1.39565	1.33795	1.54726
Zm.247.1.A1_at	adenosine kinase	Zm.94037	1.20478	1.35541	1.13484	1.82785
Zm.2482.1.A1_at	16.9 kDa class I heat shock protein 1	Zm.82152	-1.09522	1.18455	1.51104	-1.18786
Zm.2485.1.A1_at	hypothetical protein LOC100194257	Zm.26884	-1.0506	-1.50746	1.0531	-1.98875
Zm.2489.1.A1_at	mitochondrial chaperonin-60	Zm.2489	1.35133	1.55224	1.93495	1.29054
Zm.2497.1.S1_at	hypothetical protein LOC100272917	Zm.2497	1.03156	-1.00741	1.78519	-1.45098
Zm.2500.1.A1_at	---	Zm.2500	1.74066	-1.31674	1.02158	-1.06261
Zm.2503.1.A1_at	---	Zm.86970	-1.18698	-1.04624	-1.58615	1.25891
Zm.2522.1.A1_at	---	Zm.2522	1.34483	-1.0224	1.6828	-1.46816
Zm.2539.1.A1_at	---	Zm.37590	1.09944	1.02085	-1.8795	1.88519
Zm.2539.1.S1_at	---	Zm.37590	1.07818	1.02251	1.53811	-1.36629
Zm.2547.1.A1_at	EREBP-4 like protein	Zm.2547	-1.99717	2.15848	-1.73884	1.15297
Zm.2549.1.A1_at	---	Zm.2549	1.02835	-2.84359	3.74592	-8.51248
Zm.255.1.A1_at	Legumain-like protease	Zm.255	1.01508	1.56242	-1.12306	1.38186
Zm.2550.2.A1_at	VAMP protein SEC22	Zm.66792	-1.07667	-2.33488	-1.20329	-1.26707
Zm.2556.1.A1_at	hypothetical protein LOC100194091	Zm.136943	2.92519	2.47219	4.34834	3.06693
Zm.2565.1.A1_at	Protein binding protein	Zm.2565	1.00706	1.1667	-1.7911	1.85813
Zm.2579.1.A1_at	hypothetical protein LOC100276855	Zm.2579	-1.22428	1.50233	1.046	1.07714
Zm.258.1.S1_s_at	hypothetical protein LOC100275973	Zm.141267	1.11989	9.64962	-1.07516	3.96959
Zm.2601.1.S1_at	cytosolic glyceroldehyde-3-phosphate dehydrogenase GAPC3 /// glyceraldehyde-3-ph	Zm.93900	1.47543	-1.12597	1.91341	-1.09518
Zm.2603.2.A1_at	---	Zm.23794	1.02025	-1.85539	1.16868	-1.37047
Zm.261.1.S1_at	translocon at outer membrane of chloroplast34	Zm.261	1.48585	-1.13836	1.55881	-1.29971
Zm.2611.1.A1_a_at	hypothetical protein LOC100278318	Zm.2611	1.0673	-1.47357	-1.24583	-1.65734
Zm.2618.1.S1_at	hypothetical protein LOC100192576	Zm.83363	-1.13192	1.12037	1.67695	-1.33649
Zm.2626.1.S1_at	Hypothetical protein LOC100193977	Zm.118465	1.01153	1.02977	-1.52923	1.55639
Zm.2648.1.A1_at	hypothetical protein LOC100216957	Zm.85502	-1.60648	1.78757	-1.6095	1.06072
Zm.2653.1.A1_at	Oxidoreductase, 2OG-Fe oxygenase family protein	Zm.67866	-1.07238	-1.05817	1.55656	-1.49752
Zm.2661.1.S1_at	---	Zm.2661	1.69792	-1.07379	-1.20325	2.26649
Zm.2671.1.S1_at	Transposon protein CACTA, En/Spm sub-class	Zm.2671	1.02288	-1.50852	1.62775	-1.57542
Zm.2676.1.A1_at	---	Zm.2676	-1.0233	1.46571	1.21508	1.53493
Zm.2681.1.A1_at	---	Zm.2681	-1.04268	-1.15119	-1.66883	-1.08292
Zm.2686.1.A1_at	NADPH adrenodoxin oxidoreductase	Zm.84808	-1.07004	-1.47498	1.1068	-1.80138
Zm.2698.1.A1_at	hypothetical protein LOC100191742	Zm.41482	1.04366	1.59751	-1.08243	1.63058
Zm.27.1.S1_at	Helminthosporium carbonum susceptibility1	Zm.27	-1.2995	-1.37269	-1.63583	-1.28768
Zm.2707.1.S1_at	---	Zm.2707 /// Zm.98559	-1.88268	1.02094	-1.65526	1.52165
Zm.2710.1.S1_at	gibberellin receptor GID1L2	Zm.2710	-1.01684	-1.22429	1.64093	-1.51925
Zm.2713.1.A1_at	hypothetical protein LOC100280013	Zm.80187	-1.03779	1.50579	1.06749	1.42955
Zm.2716.1.S1_at	Hypothetical protein LOC100273585	Zm.85530	1.00473	1.06585	-1.80947	1.53342
Zm.274.1.A1_at	cytosolic glyceroldehyde-3-phosphate dehydrogenase GAPC4	Zm.33014	1.64927	-1.02253	1.98867	1.07783
Zm.274.3.S1_at	Cytosolic glyceroldehyde-3-phosphate dehydrogenase GAPC3	Zm.28965	1.53155	-1.26691	-2.73348	2.81182
Zm.274.3.S1_x_at	Cytosolic glyceroldehyde-3-phosphate dehydrogenase GAPC3	Zm.28965	1.7387	-1.23772	-2.68294	2.93662
Zm.2741.1.A1_at	---	Zm.86201	-1.29037	1.62538	-1.19956	1.49499
Zm.2745.1.A1_at	hypothetical protein LOC100277999	Zm.2745	-1.26054	1.02174	-1.52302	-1.24403
Zm.2752.1.A1_at	hypothetical protein LOC100274105	Zm.2752	-1.16043	1.52193	-1.26638	1.52022
Zm.2766.1.A1_at	peroxidase	Zm.2766	1.00045	-2.37937	-1.05687	-1.30827
Zm.2781.1.A1_at	---	Zm.67007	-1.05272	1.00099	-1.12696	-1.55526
Zm.2792.1.S1_at	hypothetical protein LOC100276061	Zm.2792	1.73875	1.18751	1.28491	1.50453
Zm.280.1.A1_at	Binding protein homolog1	Zm.80917	1.10442	1.19438	1.57777	1.01842
Zm.2802.1.S1_at	deoxyribonuclease tatD	Zm.80543	-1.06398	1.20843	-1.19096	1.65025
Zm.2803.1.S1_at	Hypothetical protein LOC100277414	Zm.36079	1.16631	1.14223	1.51995	1.27131
Zm.2807.1.A1_at	zinc-finger protein 1	Zm.78817	1.20756	-1.63481	2.01557	-1.94489
Zm.281.1.S1_at	hypothetical LOC542299	Zm.281	1.2356	-1.05816	2.34868	-1.27319
Zm.281.1.S1_s_at	hypothetical LOC542299	Zm.281	1.08232	1.07523	2.09398	-1.10986
Zm.2813.1.A1_at	---	Zm.2813	-1.48603	1.67967	-1.70312	1.23276
Zm.2817.1.S1_at	pollen-specific protein NTP303	Zm.138107	1.30264	4.51987	1.24974	1.69303
Zm.2822.1.A1_at	endo-1,4-beta-glucanase Cel1	Zm.94387	-1.23238	-1.60366	1.26326	-1.67963
Zm.2823.1.A1_at	ankyrin protein kinase-like	Zm.2823	-1.10207	-1.60471	-1.05745	-1.21438
Zm.2825.2.A1_at	---	Zm.103694	-1.16954	1.91286	-1.20078	1.91306
Zm.2825.3.A1_at	---	Zm.118803	-1.10979	-1.57601	-1.06628	-1.21933
Zm.283.1.S1_at	benzoxazinless1	Zm.283	-4.89694	1.94011	-10.9735	2.75981
Zm.2847.1.A1_at	dihydrolipoyllysine-residue acetyltransferase component of pyruvatedehydrogenase	Zm.2847	-1.12151	-1.15064	-1.90058	1.22815
Zm.2853.1.A1_at	hypothetical protein LOC100274141	Zm.67017	-1.21388	-1.00854	-1.55907	-1.02673
Zm.2860.2.S1_at	Hypothetical protein LOC100192742	Zm.118664	1.20385	-1.33331	-1.54526	1.2396
Zm.2862.1.A1_a_at	calnexin	Zm.68536	1.04188	1.35601	1.59995	-1.00606
Zm.2862.2.S1_at	Calnexin	Zm.138208	1.07873	-1.00057	-1.57589	2.08393
Zm.288.1.A1_at	thiamine biosynthetic enzyme	Zm.288	-2.50262	-1.0285	-1.96877	-1.84141
Zm.2882.1.A1_at	hypothetical protein LOC100191740	Zm.85059	1.74604	1.1179	1.95934	1.03815
Zm.2885.1.A1_at	fb2	Zm.2885	-2.40734	-1.26454	-1.90828	-1.7947
Zm.289.1.S1_at	rop6 protein	Zm.289	-1.0545	1.65275	1.16721	1.15487
Zm.2894.1.A1_at	Serine/threonine-protein kinase SAPK8	Zm.2894	-1.04564	1.08046	-1.61816	1.37608
Zm.2895.10.S1_a_at	60S ribosomal protein L44	Zm.28149	1.02908	1.05427	-2.1601	1.91699
Zm.2895.2.A1_a_at	60S ribosomal protein L44 /// 60S ribosomal protein L44	Zm.28149	1.03269	1.53507	1.02184	1.62058
Zm.2895.2.A1_at	60S ribosomal protein L44	Zm.92758	1.01482	1.51569	1.1013	1.24638
Zm.2895.3.S1_a_at	60S ribosomal protein L44	Zm.28149	-1.01902	1.50029	-1.00151	1.32243
Zm.2895.4.S1_a_at	60S ribosomal protein L44	Zm.28149	-1.01907	1.87261	-1.04266	1.89465
Zm.2895.7.A1_at	26S ribosomal RNA gene	Zm.140788	1.09847	1.84348	1.11698	1.70718
Zm.2895.8.S1_a_at	60S ribosomal protein L44	Zm.28149	-1.0371	1.54965	-2.07877	2.75467
Zm.2895.9.A1_a_at	60S ribosomal protein L44	Zm.28149	-1.02051	1.87008	-1.12332	1.95625
Zm.2895.9.A1_x_at	60S ribosomal protein L44	Zm.28149	1.01609	1.70533	-1.00029	1.73613
Zm.2911.1.A1_at	Hypothetical protein LOC100193903	Zm.96798	-1.06024	-1.13423	1.38244	-2.01925
Zm.2925.2.S1_at	40S ribosomal protein S27a	Zm.19813	-1.01714	1.67788	-1.0492	1.72121
Zm.2925.3.A1_at	Ubiquitin	Zm.117641	-1.01823	1.64535	1.02556	1.52603
Zm.2926.1.A1_at	calmodulin-like protein 1	Zm.2926	2.31941	-1.8031	-1.06184	1.12554
Zm.2927.1.A1_at	hypothetical protein LOC100193213	Zm.96487	1.08262	1.29576	1.6427	-1.34225
Zm.2930.1.A1_at	---	Zm.138476	-1.51043	1.12652	1.06174	-1.44997
Zm.2951.1.A1_at	protein disulfide isomerase	Zm.2951	-1.09294	1.70202	1.02829	1.36245
Zm.2962.1.S1_at	hypothetical protein LOC100272424	Zm.75997	1.0615	-1.56048	1.01693	1.23917
Zm.2964.1.S1_s_at	hypothetical protein LOC100191774	Zm.2964	1.33259	-1.73623	1.19628	-1.64199
Zm.2965.1.S1_at	---	Zm.16037	1.00578	9.21309	1.01493	3.08194
Zm.2966.1.S1_at	hypothetical protein LOC100273775	Zm.77059	1.06511	-1.63376	-1.26367	-1.35588
Zm.2968.1.A1_at	adhesive/proline-rich protein	Zm.141954	1.68796	1.55189	-1.24182	3.87913
Zm.2972.1.A1_at	---	Zm.84934	-1.5304	-1.32492	1.37522	-2.15435
Zm.2978.1.A1_at	---	---	-1.15001	-1.07639	-1.53872	1.14612
Zm.298.2.A1_at	dxr protein	Zm.298	-1.10486	-1.00093	-1.8177	1.30829
Zm.2984.2.S1_at	Senescence-associated protein 15	Zm.28626	1.41456	-1.16229	1.94448	1.03174
Zm.2987.1.S1_at	---	Zm.93940	1.35728	1.27097	1.13804	1.64378
Zm.2989.1.S1_at	---	Zm.2989	-1.16361	-1.10428	-1.46303	-1.54952
Zm.299.1.S1_a_at	malate synthase1	Zm.66722	1.84729	-1.10439	1.17007	1.3611
Zm.2992.2.A1_at	---	Zm.95736	1.12084	-1.21128	-2.84282	2.00898
Zm.300.1.A1_at	polyamine oxidase1	Zm.300	-1.45515	2.65111	-1.64017	2.66091
Zm.301.1.A1_a_at	subtilisin-chymotrypsin inhibitor CI-1B /// subtilisin-chymotrypsin inhibitor ho	Zm.142673	-1.60375	1.92875	-2.82863	2.1433
Zm.3012.1.S1_at	---	Zm.66919	1.22161	3.96359	-1.17257	2.25691
Zm.3016.1.S1_at	alpha-expansin 3	Zm.3016	1.06438	8.66808	-1.07319	4.70347
Zm.3019.1.A1_at	pollen-specific arabinogalacta protein BAN102	Zm.5678	-1.00308	8.16603	1.28784	6.29032
Zm.303.1.S1_at	hypersensitive induced reaction1	Zm.303	1.08846	-1.4685	-1.11131	-1.50379
Zm.3034.1.A1_at	ZCN15 protein	Zm.3034	1.02557	1.43515	-1.16163	1.63721
Zm.3037.1.A1_at	12-oxo-phytodienoic acid reductase	Zm.3037	-1.61814	1.60384	-2.53246	1.58491
Zm.3038.1.A1_x_at	ripening-related protein	Zm.122502	1.0232	-1.53686	-1.03515	-1.49781
Zm.3050.1.A1_a_at	ras-related protein Rab-18	Zm.3050	1.02285	-1.10049	1.50554	-1.31105
Zm.3066.1.A1_at	hypothetical protein LOC100280011	Zm.93651	-1.39176	2.56928	-1.93022	2.27863
Zm.3069.1.A1_at	hypothetical protein LOC100192787	Zm.95072	1.12585	2.60515	-1.0411	1.64081
Zm.3072.1.S1_at	hypothetical protein LOC100194325	Zm.98016	-1.11573	1.95604	-1.05434	1.32986
Zm.3078.1.S1_at	hypothetical protein LOC100192566	Zm.66739	1.25756	6.60071	1.16936	3.0906
Zm.3098.1.A1_at	caffeoyl-CoA O-methyltransferase 1	Zm.233	1.11486	-1.16376	1.54285	-1.15832
Zm.31.2.A1_a_at	Hypothetical protein LOC100192600	Zm.20030	-1.13313	1.33965	-1.88602	3.04191
Zm.31.2.A1_at	Hypothetical protein LOC100192600	Zm.20030	-1.13568	1.23289	-1.84809	1.45902
Zm.31.2.S1_a_at	hypothetical protein LOC100192600	Zm.20030	-1.02071	1.62733	1.04604	1.50263
Zm.3108.1.S1_at	---	Zm.3108	-1.47075	-1.09074	-1.84421	-1.13878
Zm.311.1.A1_at	18 kda heat shock protein18a	Zm.94463	1.74162	-1.50736	4.29668	-1.82896
Zm.3114.1.A1_at	low-molecular-weight cysteine-rich protein LCR70	Zm.66639	1.02314	-1.52676	-1.20101	1.09098
Zm.3129.1.A1_at	---	Zm.92805	-2.20115	1.28796	-3.00192	1.48903
Zm.3132.1.S1_a_at	Hypothetical protein LOC100273996	Zm.3132	-1.09813	1.11871	-2.44323	1.94877
Zm.3132.1.S1_at	Hypothetical protein LOC100273996	Zm.3132	1.03671	-1.10378	-1.65598	1.40041
Zm.3132.2.S1_at	hypothetical protein LOC100273073	Zm.118423	1.02598	1.0871	-1.17902	1.50981
Zm.3134.2.S1_at	aldehyde dehydrogenase 3B1	Zm.3134	1.05103	-1.25342	-1.53693	1.05333
Zm.3137.1.S1_at	---	Zm.3137	1.07319	1.11033	-1.64579	1.58688
Zm.3138.1.A1_at	---	Zm.97961	-1.05795	-1.0862	1.19623	-1.53529
Zm.315.1.A1_at	peroxidase	Zm.315	-1.04958	-2.44718	1.23002	-2.46253
Zm.3151.1.S1_at	Hypothetical protein LOC100278319	Zm.80338	1.02819	1.71642	1.16597	1.54004
Zm.3153.2.S1_s_at	ferredoxin1 /// ferredoxin5	Zm.2	1.06388	-1.60592	-1.1524	-1.46227
Zm.3157.1.A1_at	Elongation factor 1 alpha	Zm.122391	-1.01305	1.70164	-1.31489	1.94263
Zm.3161.1.S1_at	hypothetical protein LOC100273395	Zm.3161	-1.15717	1.52499	-1.10463	1.44307
Zm.3167.1.S1_s_at	phosphoglucomutase 2	Zm.94779	-1.59797	-1.28812	-1.85667	-1.39163
Zm.3169.3.S1_at	60S ribosomal protein L33-B	Zm.78807	1.07876	2.02896	1.19573	1.89237
Zm.3169.3.S1_x_at	60S ribosomal protein L33-B	Zm.78807	1.15199	1.78657	1.18868	1.63023
Zm.318.2.S1_a_at	phosphate/phosphoenolpyruvate translocator precursor	Zm.117442	1.04645	1.52623	1.15574	1.52452
Zm.3184.1.A1_at	gibberellin 20-oxidase	Zm.3184	-1.56495	1.04731	-2.31376	1.25545
Zm.3186.1.A1_at	---	Zm.3186	-1.21628	1.0501	-1.65284	1.48225
Zm.3187.1.A1_at	---	Zm.3187	1.31896	1.16916	-1.02552	1.81852
Zm.3196.1.S1_at	fruit protein PKIWI502	Zm.84656	-1.03934	1.45913	1.08376	1.5478
Zm.3213.1.A1_at	40S ribosomal protein S25-1	Zm.87081	1.06279	1.77989	1.20741	1.6195
Zm.3219.1.S1_a_at	beta-expansin 9 protein	Zm.94167	1.03716	20.1253	1.18728	9.1934
Zm.3219.3.A1_at	Thiamine biosynthesis protein thiC	Zm.19794	1.13356	-1.15156	-2.54339	1.72155
Zm.3223.2.A1_at	40S ribosomal protein S13 /// ribosomal protein13	Zm.93677	-1.03851	1.60797	-1.13243	1.52829
Zm.3223.3.A1_a_at	hypothetical protein LOC100216794 /// ribosomal protein13	Zm.64886	1.07642	1.77785	1.1476	1.43682
Zm.3225.1.S1_at	hypothetical protein LOC100191257	Zm.81275	1.54283	-1.52909	2.41117	-1.26384
Zm.3227.1.A1_at	Hypothetical protein LOC100279522	Zm.94027	1.11865	-1.75188	1.50508	-1.98293
Zm.323.1.S1_at	hypothetical protein LOC100280379	Zm.323	-1.52716	1.27447	-1.21279	-1.40044
Zm.3252.1.A1_at	40S ribosomal protein S12	Zm.83378	1.0953	1.91113	1.10442	1.63407
Zm.3256.1.A1_a_at	hypothetical protein LOC100277067	Zm.3256	1.52903	1.25492	1.01325	1.63415
Zm.3256.1.A1_at	hypothetical protein LOC100277067	Zm.3256	1.25594	1.15017	-1.00681	1.54278
Zm.3256.2.A1_at	prostaglandin E synthase 3	Zm.28642	1.06217	1.16409	2.05813	-1.30771
Zm.3256.2.S1_at	Prostaglandin E synthase 3	Zm.28642	-1.24504	1.21352	-1.03876	1.54748
Zm.3257.1.S1_at	hypothetical protein LOC100216865 /// beta-4 tubulin	Zm.75843	-1.0512	-2.13509	1.02137	-2.32583
Zm.3258.1.S1_at	Hypothetical protein LOC100274576	Zm.3258	1.18693	-1.64977	-1.2715	-1.043
Zm.326.1.S1_at	response regulator 7	Zm.326	-1.89902	1.01097	-2.07462	-1.19745
Zm.3267.1.A1_at	small nuclear ribonucleoprotein F	Zm.82895	1.08267	1.69422	1.15704	1.37364
Zm.3271.1.A1_at	hypothetical protein AY106026 /// hypothetical protein LOC100194361	Zm.6486	1.14161	1.59132	1.12787	1.37988
Zm.3278.1.S1_at	hypothetical protein LOC100192768	Zm.83895	1.1793	1.68034	1.52323	1.23693
Zm.3283.2.A1_a_at	hypothetical protein LOC100192072	Zm.84851	-1.26788	-1.30488	1.36865	-2.34399
Zm.3285.1.A1_at	hypothetical protein LOC100216813	Zm.137231	1.3483	-1.37258	2.08168	-2.54609
Zm.3286.1.A1_at	---	Zm.94691	-1.04769	-1.01228	1.65827	-1.34857
Zm.3299.1.S1_at	---	Zm.83822	1.39132	1.27239	-1.02422	1.62687
Zm.3303.1.A1_at	lipoxygenase	Zm.78368	-1.51794	1.08384	-1.24542	1.0706
Zm.3303.1.A1_x_at	lipoxygenase	Zm.78368	-1.5402	1.40583	-1.71598	1.49924
Zm.3303.2.A1_at	lipoxygenase	Zm.94035	-1.48204	1.17903	-1.82386	1.99051
Zm.3308.1.A1_at	Hypothetical protein LOC100191678	Zm.96312	-1.1303	1.64115	1.37645	-1.18538
Zm.3315.1.A1_at	nitrilase-associated protein	Zm.41714	-1.01412	-1.94827	1.49629	-1.4591
Zm.332.1.A1_at	androgenic embryo3	Zm.332	-1.0687	-1.60177	-1.31476	-1.26627
Zm.3324.2.A1_a_at	---	Zm.3324	-1.10819	-1.28392	1.2792	-1.76904
Zm.3331.1.A1_at	carbohydrate transporter/ sugar porter/ transporter	Zm.2272	1.06852	-1.27352	1.58722	-1.49428
Zm.3339.1.A1_at	hypothetical protein LOC100191792	Zm.96644	-1.40638	1.24191	-2.06143	1.14946
Zm.3347.1.A1_at	Cystatin-like	Zm.3347	-1.01933	-1.05569	-1.56357	1.18477
Zm.3358.1.A1_at	---	Zm.3358	1.07835	-1.5926	-1.1218	-1.468
Zm.3358.2.A1_at	---	Zm.3358	1.09508	-1.52638	-1.03787	-1.11627
Zm.3358.2.S1_at	---	Zm.3358	-1.03751	-1.14779	-1.89553	1.50017
Zm.3364.1.A1_at	hypothetical protein LOC100276535	Zm.3364	-1.12963	-1.13508	1.2766	-1.65196
Zm.3365.1.A1_at	hypothetical protein LOC100278820	Zm.72600	-1.05973	-1.34015	1.16967	-1.93394
Zm.3369.1.A1_at	glutamine synthetase1	Zm.3369	1.11233	-1.74081	1.05152	-1.74026
Zm.3376.1.A1_at	hypothetical protein LOC100273263	Zm.95082	-1.56084	1.05249	-1.62433	-1.25482
Zm.3380.1.A1_at	hypothetical protein LOC100192837	Zm.84815	1.33833	-1.63145	1.11759	-1.43637
Zm.3384.1.A1_a_at	subtilisin-chymotrypsin inhibitor CI-1B /// subtilisin-chymotrypsin inhibitor CI	Zm.121792	-2.89974	-1.12754	-1.7807	-1.34931
Zm.3384.1.A1_x_at	subtilisin-chymotrypsin inhibitor CI-1B /// subtilisin-chymotrypsin inhibitor CI	Zm.102769	-1.72389	-1.05081	-2.08703	1.06568
Zm.3392.1.A1_at	hypothetical protein LOC100277144	Zm.141920	1.17201	1.5951	1.12785	1.71441
Zm.34.2.S1_at	Nuclear cap-binding protein subunit 2	Zm.86908	-1.10686	1.09463	-1.7332	1.36709
Zm.3406.1.S1_at	4-coumarate coenzyme A ligase	Zm.93933	1.25982	-1.24836	1.63222	-1.1988
Zm.341.1.A1_at	---	Zm.341	1.00745	1.91297	1.25912	1.33215
Zm.341.2.A1_a_at	---	Zm.341	1.0433	1.77441	1.05358	1.50715
Zm.341.2.S1_at	---	Zm.341	-1.20065	1.05732	-1.6836	1.47812
Zm.3414.1.A1_at	---	Zm.122695	1.26606	-1.99811	1.66056	-2.4409
Zm.3417.1.A1_at	50S ribosomal protein L6	Zm.94067	1.27303	-1.53137	1.26617	-1.53289
Zm.3418.1.A1_at	---	Zm.3418	1.09085	-1.62679	1.02396	-1.60132
Zm.3421.1.A1_at	hypothetical protein LOC100191586	Zm.117888	-1.23223	1.50026	-1.28686	1.40057
Zm.3423.1.A1_at	hypothetical protein LOC100280412	Zm.3423	1.4952	-1.07039	2.12701	-1.09979
Zm.3427.1.A1_at	cortical cell-delineating protein	Zm.84813	-1.37989	-2.30176	-1.5024	-1.08447
Zm.3428.1.A1_at	loricrin	Zm.96673	-1.29289	-1.33451	1.42937	-2.30157
Zm.3434.1.S1_at	hypothetical protein LOC100194272	Zm.3434	1.22082	-1.15331	1.57336	-1.45532
Zm.3438.1.A1_at	peptidyl-prolyl cis-trans isomerase-like 3	Zm.84120	1.19646	1.20567	1.68189	1.01383
Zm.3439.1.A1_at	hypothetical protein LOC100272944	Zm.82410	1.17803	1.01377	1.53662	1.0213
Zm.3443.1.A1_at	hypothetical protein LOC100276624	Zm.3443	1.08166	-1.96962	2.30268	-3.30445
Zm.3444.1.A1_at	---	Zm.94539	1.03359	-1.099	-1.53565	1.16824
Zm.3451.1.A1_at	hypothetical protein LOC100194408	Zm.3451	-1.0676	-1.45108	1.21376	-1.61229
Zm.3460.1.S1_at	---	Zm.3460	-1.46087	-1.21451	-1.12932	-1.55994
Zm.3461.1.A1_at	---	Zm.136907	1.25001	1.10456	1.53305	1.01863
Zm.3462.1.A1_at	---	Zm.3462	1.14866	-1.5053	-1.45521	-1.05488
Zm.3467.1.A1_at	---	Zm.3467	-1.02478	-1.92661	1.71872	-2.11073
Zm.3471.1.A1_at	glycerol-3-phosphate dehydrogenase	Zm.85475	-1.1128	-1.57873	1.08443	-1.88786
Zm.3475.1.S1_at	ribosomal protein S27	Zm.7093	1.02071	1.76816	1.14841	1.65867
Zm.348.1.A1_x_at	acidic ribosomal protein P3	Zm.93753	-1.18701	1.63552	-1.14646	1.48698
Zm.348.2.A1_a_at	acidic ribosomal protein P3	Zm.93753	-1.13458	1.80722	-1.0942	1.48779
Zm.3483.1.A1_at	---	Zm.3483	1.17704	-1.56259	-1.02494	-1.41076
Zm.3486.1.S1_at	phosphatidylinositol transfer protein CSR1	Zm.3486	1.74179	1.06727	1.58102	1.27087
Zm.3489.1.A1_at	---	Zm.81484	-1.07689	1.04051	-1.51193	1.21737
Zm.3518.1.A1_at	Hypothetical protein LOC100278506	Zm.84680	1.03192	-1.5611	1.13142	-1.5355
Zm.3529.1.A1_a_at	hypothetical protein LOC100193299 /// hypothetical protein LOC100273402	Zm.72678	1.07857	1.68482	-1.12964	1.74413
Zm.3529.1.A1_at	hypothetical protein LOC100273402	Zm.72678	1.07998	1.48234	1.00084	1.55632
Zm.3529.1.A1_x_at	hypothetical protein LOC100273402	Zm.72678	1.05571	1.54679	1.02413	1.53392
Zm.3529.2.S1_at	hypothetical protein LOC100193299	Zm.94190	-1.09656	1.4875	-1.20568	1.66641
Zm.3530.2.S1_at	Hypothetical protein LOC100192841	Zm.82122	-1.03711	-1.02358	-2.21054	2.17221
Zm.3531.1.A1_at	p5cs	Zm.80133	1.56697	1.59999	2.09522	1.78141
Zm.3535.1.S1_at	hypothetical protein LOC100217046	Zm.3535	1.61479	1.20348	1.43776	1.5187
Zm.354.1.S1_at	glossy1	Zm.354	-1.11608	-1.6961	1.04036	-1.671
Zm.354.2.S1_a_at	glossy1	Zm.354	1.0074	-1.79136	-1.28889	-1.14961
Zm.354.2.S1_at	glossy1	Zm.354	-1.22016	-1.05769	1.40991	-1.50922
Zm.3554.1.S1_at	exopolygalacturonase1	Zm.3554	1.23238	47.8915	1.0457	28.3921
Zm.3554.2.S1_at	Zea m 13 allergen	Zm.36659	1.65127	5.56244	1.18391	2.71078
Zm.3554.2.S1_x_at	Zea m 13 allergen	Zm.36659	1.27627	5.65022	1.03132	3.15286
Zm.3560.1.S1_at	NADP-dependent oxidoreductase P1	Zm.3560	-1.26186	1.13174	-1.66939	1.36103
Zm.3568.2.A1_a_at	ATFP4	Zm.3568	1.05706	-1.71002	1.66294	-2.98436
Zm.3568.2.A1_at	ATFP4	Zm.3568	-1.05986	-1.17771	1.38664	-1.55799
Zm.3570.1.A1_at	---	Zm.3570	1.69144	1.53656	-1.59574	1.91436
Zm.3585.1.A1_at	hypothetical protein LOC100193968	Zm.92547	1.08298	1.3492	1.53782	1.13056
Zm.3591.2.S1_at	Hypothetical protein LOC100280276	Zm.95127	1.0628	-1.15834	-1.45511	1.58933
Zm.3600.2.A1_at	6-phosphofructokinase	Zm.3600	1.09683	1.14625	-1.67426	1.27616
Zm.3611.1.S1_at	choline-phosphate cytidylyltransferase B	Zm.84768	-1.00596	1.35115	1.57369	-1.14248
Zm.3614.1.S1_at	hypothetical protein LOC100277725	Zm.141947	-1.54493	1.22847	-3.91982	1.88556
Zm.3624.1.A1_at	Histone H3.2	Zm.29304	-1.18459	-1.28526	-1.05745	-1.6356
Zm.3626.1.S1_at	hypothetical protein LOC100279556	Zm.118571	-1.5138	1.23229	-1.37165	-1.11783
Zm.3629.1.A1_at	---	Zm.92360	1.51948	-1.33952	2.03591	-1.43586
Zm.3630.1.A1_at	Hypothetical protein LOC100272630	Zm.82329	-1.0332	-3.54457	3.32266	-2.54447
Zm.3632.1.S1_at	KED-like protein /// cylicin-1	Zm.122737	1.80373	1.21083	2.51557	-1.10739
Zm.3633.4.A1_at	wound induced protein	Zm.92562	1	-1.89259	-1.35749	-1.85707
Zm.3633.8.A1_at	---	Zm.95320	-1.06244	1.11463	-2.32428	1.80986
Zm.3644.1.S1_at	hypothetical protein AY111178 /// hypothetical protein LOC100191318 /// hypothet	Zm.78806	-1.16868	-2.62658	-1.10122	-1.47836
Zm.3645.1.A1_at	glutamine amidotransferase subunit pdxT	Zm.85279	-1.08843	-1.42531	-1.07107	-1.65529
Zm.3646.2.A1_at	Hypothetical protein LOC100272696	Zm.85009	-1.34958	1.23651	-1.94962	1.95084
Zm.365.1.A1_at	response regulator 9	Zm.365	-1.50179	1.19975	-1.35168	1.00569
Zm.3656.1.A1_at	Wound responsive protein-like	Zm.93965	-1.1573	-1.20636	-2.18837	-1.09354
Zm.3656.3.S1_at	Hypothetical protein LOC100273489	Zm.32975	1.2178	-1.51359	-1.28719	1.17073
Zm.3657.1.A1_at	---	Zm.16581	-1.05317	-1.25449	-1.75397	1.22787
Zm.369.1.A1_at	low molecular weight heat shock protein precursor	Zm.369	3.17415	-1.71719	10.0192	-3.40041
Zm.3693.1.A1_at	16.9 kDa class I heat shock protein 1	Zm.122599	1.60505	-1.19497	1.95037	-1.08286
Zm.3699.1.S1_at	ribosomal proteinS6	Zm.96190	-1.13167	1.60597	-1.04114	1.31311
Zm.3699.5.A1_at	---	Zm.87260	1.15327	-1.22335	-1.60635	1.09242
Zm.3699.7.S1_a_at	ribosomal proteinS6	Zm.96190	-1.1134	1.64299	1.53362	-1.12906
Zm.3724.1.A1_x_at	Hypothetical protein LOC100192116	Zm.117889	1.55162	1.49013	1.60392	1.13899
Zm.3724.3.A1_a_at	hypothetical protein LOC100192116	Zm.117889	2.04525	1.13274	1.85984	1.67805
Zm.3731.2.A1_at	hypothetical protein LOC100275405	Zm.72685	1.40165	-1.5374	2.04722	-1.82909
Zm.3740.1.A1_at	22.0 kDa class IV heat shock protein	Zm.3740	1.09888	-1.40108	1.84029	-1.19331
Zm.3743.1.S1_at	---	Zm.3743	-1.20155	-1.66735	-1.02071	-1.59704
Zm.3743.2.A1_a_at	hypothetical protein LOC100274177	Zm.92972	-1.13486	-1.7766	-1.29182	-1.25768
Zm.3743.2.A1_at	hypothetical protein LOC100274177	Zm.92972	1.07447	-1.55752	1.22498	-1.04899
Zm.375.1.S1_at	trypsin inhibitor	Zm.93761	-1.33801	1.69024	-2.96289	3.02679
Zm.3751.1.A1_at	serine esterase family protein	Zm.96210	1.39244	-1.10281	2.01517	-1.06594
Zm.3756.1.A1_at	---	Zm.3756	1.00981	1.9945	-1.08893	1.22385
Zm.3762.1.A1_at	beta-amylase	Zm.94166	2.17258	4.33489	4.26777	2.94968
Zm.3767.1.A1_at	hypothetical protein LOC100274210	Zm.3767	-1.25429	2.06482	1.04875	1.30931
Zm.3772.1.S1_at	Zea m 1 allergen	Zm.72596	1.11179	14.8077	1.22627	7.28096
Zm.3773.1.S1_at	hypothetical protein LOC100193094	Zm.28484	1.3823	-1.0898	1.65409	-1.49161
Zm.3775.1.A1_at	chaperonin	Zm.88447	1.39506	1.34179	1.52418	1.31705
Zm.3778.1.S1_at	---	Zm.81488	-1.59329	1.15121	-2.15571	1.2372
Zm.3780.1.S1_at	low-molecular-weight cysteine-rich protein LCR69	Zm.80859	1.00661	8.77978	-1.02638	3.88301
Zm.3780.3.S1_at	Calcium-binding protein CAST	Zm.122331	1.10737	1.71868	-1.19994	1.69597
Zm.3785.1.S1_at	nuclear protein	Zm.138343	1.37058	1.92297	1.00967	1.22573
Zm.3789.1.S1_at	diacylglycerol O-acyltransferase 1	Zm.3789	-1.16272	2.17491	-1.11267	2.04438
Zm.3792.1.S1_at	hypothetical protein LOC100276631	Zm.3792	1.19136	13.701	1.0634	6.07241
Zm.3797.1.S1_at	pollen allergen Phl p 11	Zm.3797	1.02449	3.61309	-1.08552	1.93873
Zm.3798.1.S1_at	---	Zm.3798	1.4867	1.95725	-1.03989	1.51615
Zm.3801.1.S1_x_at	hypothetical protein LOC100277001	Zm.3801	-1.02815	2.46013	1.06764	1.5732
Zm.3801.2.S1_a_at	hypothetical protein LOC100277001	Zm.3801	1.14614	1.53614	-1.0837	1.40679
Zm.3806.1.S1_at	hypothetical protein LOC100280019	Zm.3806	1.02253	3.07478	-1.09331	2.60849
Zm.3808.1.S1_at	low-molecular-weight cysteine-rich protein LCR68	Zm.3809	1.15753	15.7227	1.33605	5.5274
Zm.3809.1.S1_at	---	Zm.122261	1.45945	3.96365	-1.14885	3.26921
Zm.3811.1.S1_at	hypothetical protein LOC100194144	Zm.3811	1.50534	1.39064	-1.27111	1.56618
Zm.3815.2.S1_x_at	Pollen allergen Phl p 2	Zm.63164	1.43437	4.72862	1.21642	2.65521
Zm.3817.1.S1_at	---	Zm.84709	1.17806	1.19101	-1.14597	1.50635
Zm.3820.1.S1_at	---	Zm.3820	1.34225	1.29438	1.05552	1.5026
Zm.3832.1.S1_at	actin-depolymerizing factor	Zm.3832	1.34109	5.11144	-1.08963	2.72505
Zm.3835.1.S1_at	hypothetical protein LOC100217067	Zm.140860	1.13974	1.84783	1.40786	1.45635
Zm.384.1.A1_at	physical impedance induced protein2	Zm.384	1.06106	-1.40236	1.97787	-2.37937
Zm.3843.1.S1_at	hypothetical protein LOC100216880	Zm.72584	1.20836	1.96184	1.06849	1.47923
Zm.3844.1.S1_at	group 3 pollen allergen	Zm.95091	1.0719	5.16372	1.04196	2.2823
Zm.3848.1.S1_at	hypothetical protein LOC100276006	Zm.66421	1.14703	2.04618	-1.13115	1.65674
Zm.3852.1.S1_at	TBC domain containing protein	Zm.92681	-1.01891	1.71482	1.46221	1.24755
Zm.3853.1.S1_at	hypothetical protein LOC100274779	Zm.95743	1.36974	1.9589	-1.1168	1.52994
Zm.386.1.S1_at	tassel seed2	Zm.386	1.03347	-1.60165	1.12225	-1.70091
Zm.3866.1.S1_at	D-amino acid oxidase	Zm.87115	1.12213	1.31311	1.53922	1.01151
Zm.3868.1.A1_at	---	Zm.95177	1.06356	-1.14575	1.78966	-1.53949
Zm.3872.1.A1_at	hypothetical protein LOC100279373	Zm.84987	1.04846	1.38532	1.00367	1.7112
Zm.3876.1.S1_at	hypothetical protein LOC100278092	Zm.3876	1.16148	12.1325	-1.13167	7.02535
Zm.3878.1.S1_at	pectinesterase inhibitor domain containing protein	Zm.3878	1.16914	8.45381	-1.04155	4.02104
Zm.3883.1.S1_at	beta-amylase	Zm.3883	1.82911	1.7635	1.55353	2.13494
Zm.3884.1.A1_at	alpha-expansin 9	Zm.3884	1.21643	5.95274	1.163	2.03152
Zm.3885.1.S1_at	Pectin methylesterase1	Zm.3885	1.35963	3.85875	1.14158	3.74354
Zm.3888.1.S1_at	hypothetical protein LOC100274332	Zm.67288	2.35428	2.18762	2.07981	2.05297
Zm.389.1.S1_at	ribosome-inactivating protein	Zm.389	-1.12995	-2.23211	-1.87214	-1.54942
Zm.3892.1.A1_x_at	Elongation factor 1 alpha	Zm.85733	-1.02871	1.37638	-1.19223	1.51694
Zm.3892.11.A1_x_at	elongation factor 1 alpha	Zm.94132	1.01298	1.47611	-1.24614	1.75399
Zm.3892.15.S1_at	---	Zm.19739	1.09168	1.16175	-1.92827	1.83452
Zm.3892.16.S1_a_at	Elongation factor 1 alpha	Zm.85733	-1.08012	1.53037	-2.48999	2.59418
Zm.3892.18.S1_a_at	Elongation factor 1 alpha	Zm.70437	1.04206	1.01511	-2.17904	2.03619
Zm.3892.2.A1_a_at	elongation factor 1 alpha	Zm.94132	1.0327	1.35894	-1.43619	1.91494
Zm.3892.5.A1_at	60S ribosomal protein L28	Zm.93099	-1.00055	1.60558	1.11221	1.58901
Zm.3892.8.S1_a_at	Elongation factor 1 alpha	Zm.70437	-1.11509	1.61805	-1.10754	1.53491
Zm.3892.8.S1_at	Elongation factor 1 alpha	Zm.70437	-1.08461	1.61468	-1.07317	1.69664
Zm.3892.8.S1_x_at	Elongation factor 1 alpha	Zm.70437	-1.0752	1.62454	-1.08447	1.62488
Zm.3902.1.S1_at	---	Zm.122771	1.30046	-1.53155	1.04629	1.10998
Zm.3903.1.S1_at	---	Zm.3903	1.52183	1.36932	1.01813	-1.00654
Zm.3904.1.S1_at	seed specific protein Bn15D17A	Zm.3904	1.70224	-1.58225	2.88939	-4.13172
Zm.3906.1.A1_at	---	Zm.82157	-1.15897	-1.57172	1.14979	-1.69633
Zm.3910.1.S1_at	hypothetical protein LOC100273948	Zm.67203	1.26952	6.84958	-1.11623	2.97042
Zm.3918.1.S1_at	membrane protein	Zm.31047	2.15904	1	2.62831	1.83102
Zm.3921.1.S1_at	hypothetical protein LOC100276097	Zm.95993	1.12014	2.01619	1.01643	1.71666
Zm.3932.1.S1_at	hypothetical protein LOC100191217	Zm.3932	2.18479	1.55292	2.35018	1.78058
Zm.395.1.S1_at	Binding protein homolog2	Zm.395	1.09323	1.26321	1.77862	1.04044
Zm.3951.1.S1_at	hypothetical protein LOC100279623	Zm.3951	1.11424	1.2825	-1.36234	1.7521
Zm.3971.1.S1_at	hypothetical protein LOC100275101	Zm.3971	2.68179	-1.518	2.33975	-1.21471
Zm.3976.1.S1_at	---	Zm.3976	-1.30591	-1.41221	-1.03164	-2.20834
Zm.3980.1.A1_at	hypothetical protein LOC100274012	Zm.3980	1.46351	-1.35458	1.59684	-1.38955
Zm.3983.2.S1_s_at	---	---	1.7387	-1.8183	1.35899	-1.55983
Zm.3989.1.A1_at	hypothetical protein LOC100192832 /// hypothetical protein LOC100280026	Zm.3989	1.18878	1.24755	1.6677	1.01013
Zm.3998.1.S1_at	hypothetical protein LOC100278863	Zm.141806	1.27943	-1.25097	6.11352	-2.93676
Zm.40.1.S1_at	---	Zm.81165	-1.12231	1.77485	-1.03492	1.44359
Zm.400.2.S1_at	Pyruvate dehydrogenase (lipoamide) kinase1	Zm.103365	1.10467	-1.15234	-1.69856	1.45761
Zm.4002.1.A1_at	hypothetical LOC542196	Zm.81732	-1.03912	1.68523	1.04884	1.50881
Zm.4015.1.A1_a_at	60S acidic ribosomal protein P0	Zm.94175	1.05257	1.85694	-1.06907	1.89695
Zm.4015.2.A1_at	hypothetical protein LOC100192652	Zm.86904	1.04828	-1.98578	-1.04567	-1.61116
Zm.4015.3.S1_at	60S acidic ribosomal protein P0	Zm.94175	-1.28411	1.68319	-2.05126	2.20503
Zm.4019.1.S1_at	delta 1-pyrroline-5-carboxylate synthetase	Zm.4019	1.7297	1.72638	2.20917	1.23332
Zm.402.1.S1_a_at	endo-1,3-1,4-beta-D-glucanase	Zm.94212	-1.17901	-1.19978	-1.82717	1.07147
Zm.4020.1.A1_a_at	hypothetical protein LOC100191912	Zm.66604	-1.00832	1.59799	-1.04801	1.54256
Zm.4020.1.A1_at	hypothetical protein LOC100191912	Zm.66604	-1.05352	1.7737	-1.04429	1.7442
Zm.4022.1.S1_a_at	hypothetical protein LOC100276549	Zm.141767	1.2296	17.7834	1.2133	9.10462
Zm.4024.1.A1_at	Hypothetical protein LOC100280158	Zm.119325	-1.15578	-1.32483	-1.57936	1.14114
Zm.4026.1.A1_at	---	Zm.85614	-1.16337	1.70304	1.01465	1.33638
Zm.4027.1.S1_at	hypothetical protein LOC100194227	Zm.87206	1.37686	-1.03641	2.37258	1.22785
Zm.4030.3.A1_at	hypothetical protein LOC100280393	Zm.139467	1.01457	1.67017	1.17293	1.41158
Zm.4030.4.A1_at	hypothetical protein LOC100194153	Zm.32162	1.04801	1.7323	1.32277	1.34007
Zm.4033.1.A1_at	hypothetical protein LOC100273217	Zm.82166	1.48166	1.042	1.59329	1.01323
Zm.4039.1.A1_at	---	Zm.43893	-1.23065	-1.1421	1.18844	-1.65021
Zm.4059.1.A1_at	endoglucanase 1	Zm.85617	1.23757	-1.54532	1.13625	-1.1533
Zm.4068.1.S1_at	Ferredoxin-NADP reductase precursor	Zm.4068	-1.01206	-2.45972	1.27579	-2.35177
Zm.4068.2.S1_a_at	ferredoxin-NADP reductase precursor	Zm.4068	1.09716	-3.29068	1.25712	-3.59125
Zm.4068.2.S1_x_at	Ferredoxin-NADP reductase precursor	Zm.4068	-1.06533	-2.08885	-1.00594	-1.40342
Zm.4069.1.A1_at	hypothetical protein LOC100274464	Zm.118604	1.17508	-1.51026	1.01547	-1.38335
Zm.4074.1.S1_at	myristoyl-acyl carrier protein thioesterase	Zm.62965	1.06042	-1.5449	-1.11419	-1.51594
Zm.4076.1.S1_at	esterase	Zm.79799	-1.0241	-1.53328	-1.3218	-1.28503
Zm.4083.1.A1_at	hypothetical protein LOC100191657	Zm.84941	1.52365	1.02784	1.4972	1.03518
Zm.409.1.S1_at	cell wall invertase1	Zm.409	-1.31468	-1.1374	-1.61634	-1.1366
Zm.4096.2.S1_at	---	Zm.121975	-1.04319	-1.14349	-1.57845	1.20949
Zm.4107.1.A1_at	hypothetical protein LOC100273161	Zm.80509	-1.28068	1.34284	-1.03733	1.73386
Zm.4114.1.S1_at	hypothetical protein LOC100194040	Zm.4114	1.06601	1.57285	1.13582	1.23448
Zm.4120.1.A1_at	---	Zm.4120	-1.13387	1.1215	-1.57595	1.40866
Zm.4121.1.A1_at	ARP2/3 complex 34 kDa subunit	Zm.29023	1.04788	-1.37925	1.17653	-1.50139
Zm.4124.1.A1_at	hypothetical protein LOC100273075	Zm.4124	-1.30944	-1.05497	-1.59032	1.1866
Zm.4126.1.A1_at	small nucleolar ribonucleoprotein complex subunit	Zm.4126	1.14865	1.52521	-1.01138	-1.11856
Zm.4128.1.S1_a_at	SET domain protein 110	Zm.78810	-1.0477	-1.34567	1.26387	-1.58011
Zm.4130.1.S1_at	---	Zm.4130	-1.18799	-1.15299	-1.52444	1.19431
Zm.4135.1.A1_at	hypothetical protein LOC100279987	Zm.85618	-1.084	1.59303	-1.00298	1.14156
Zm.4144.1.S1_at	---	Zm.122791	1.07888	-1.79601	1.10999	-1.23683
Zm.4157.1.A1_at	---	Zm.4157	-1.22197	-1.51838	-1.2999	-1.43987
Zm.4159.1.S1_at	---	Zm.41455	-1.2035	-1.66615	-1.85996	-1.65414
Zm.4160.1.A1_at	indole-3-acetate beta-glucosyltransferase	Zm.4160	1.18461	1.54597	1.38463	1.62204
Zm.4161.3.A1_a_at	adhesive/proline-rich protein /// rhodopsin	Zm.140998	1.18455	-1.18523	1.82762	-2.02787
Zm.418.1.A1_at	beta-D-glucosidase precursor	Zm.418	-1.01879	-7.72074	5.18513	-12.5007
Zm.4187.1.S1_at	---	Zm.85622	-1.15562	-1.06074	-1.0646	-1.54319
Zm.4191.2.A1_at	Hypothetical protein LOC100280227	Zm.4191	1.06051	1.07455	-3.09041	3.18169
Zm.4199.1.A1_at	hypothetical protein LOC100278075	Zm.4199	-1.2913	-1.10174	-2.37946	1.32619
Zm.4200.1.A1_at	protein phosphatase 2C	Zm.4200	1.39134	1.82791	1.77355	1.40316
Zm.4213.1.A1_at	IDP158 protein /// chalcone--flavonone isomerase /// chalcone--flavonone isomera	Zm.121702	1.43844	-2.75149	1.11171	-2.30841
Zm.4219.1.A1_at	hypothetical protein LOC100273250	Zm.4219	-1.30581	1.50192	-1.03208	1.02632
Zm.4245.1.A1_at	MYB2	Zm.4245	-1.38774	-1.7442	1.18764	-1.91699
Zm.4247.1.A1_at	---	Zm.4247	1.51329	-1.09273	-1.15649	1.21765
Zm.4252.1.A1_at	hypothetical protein LOC100191631	Zm.85593	1.17753	-1.70898	1.10776	-1.42153
Zm.4257.1.S1_at	respiratory burst oxidase protein A	Zm.4257	1.19062	-1.10768	-1.8906	1.58345
Zm.4264.2.S1_at	hypothetical protein LOC100273380	Zm.67969	1.19782	1.28339	1.04609	1.62236
Zm.4270.2.A1_a_at	Bowman-Birk serine protease inhibitor-like	Zm.92782	1.64185	3.17002	1.01969	4.20286
Zm.4271.1.A1_at	hypothetical protein LOC100191665	Zm.86953	-1.08263	1.5894	-1.0266	1.44938
Zm.4271.5.A1_at	Hypothetical protein LOC100191665	Zm.86953	1.09363	1.20626	-1.15421	1.58204
Zm.4272.1.S1_at	hypothetical protein LOC100273049	Zm.88683	-1.14412	-1.25512	1.86173	-2.08827
Zm.4273.2.A1_at	heat shock 70 kDa protein 4	Zm.82847	1.10775	-1.06607	1.53169	-1.22478
Zm.4277.1.S1_at	---	Zm.95483	-1.05873	-1.27236	1.15042	-1.57016
Zm.4277.2.S1_a_at	---	Zm.95483	-1.07894	-1.1146	1.12728	-1.55554
Zm.4279.1.A1_at	ATP binding protein	Zm.17641	-1.07253	1.62459	1.25849	1.00816
Zm.4284.1.A1_at	hypothetical protein LOC100193400	Zm.118561	-1.57498	-1.14166	-2.29068	-1.09998
Zm.4286.1.A1_at	hypothetical protein LOC100274092	Zm.96067	-1.06033	1.52971	1.06102	1.33939
Zm.43.1.S1_a_at	late embryogenesis abundant protein, group 3 /// lea protein group3	Zm.136629	1.11146	-1.15364	1.67397	-1.10411
Zm.4301.1.A1_at	hypothetical protein LOC100274567	Zm.31413	-1.03103	-1.57046	-1.03018	-1.70182
Zm.4304.1.S1_at	---	Zm.4304	1.03232	2.01646	1.15622	1.32168
Zm.4316.1.S1_at	hypothetical protein LOC100273812	Zm.4316	-1.10785	1.66925	1.12232	1.36582
Zm.432.1.A1_at	ribosomal protein S27	Zm.7093	1.03856	1.59651	1.04788	1.66039
Zm.433.1.A1_at	pyruvate dehydrogenase2	Zm.81444	-1.34325	-1.75799	-1.17683	-2.02716
Zm.4335.3.A1_at	---	Zm.82867	1.00581	-1.09169	-1.52219	1.203
Zm.4338.1.A1_at	peroxidase 72	Zm.4338	-1.05466	-1.5056	-1.04647	-1.14982
Zm.4340.1.A1_at	orange pericarp2	Zm.82337	-1.02169	-1.46562	1.26375	-1.62472
Zm.4352.1.S1_at	---	Zm.4352	-1.26703	-1.07168	-2.11472	1.98825
Zm.4353.1.A1_s_at	---	Zm.9773	1.27839	1.0054	1.59686	-1.22551
Zm.4361.1.A1_at	hypothetical protein LOC100192530	Zm.4361	1.34642	-1.18164	1.55463	-1.231
Zm.438.1.S1_at	heat-shock protein 101	Zm.438	1.54039	1.21943	3.43296	-1.10291
Zm.4382.1.A1_at	hypothetical protein LOC100272729	Zm.4382	1.10464	1.25834	-1.05311	1.50333
Zm.4384.1.A1_at	Hypothetical protein LOC100277637	Zm.19876	1.12605	-1.30991	1.55281	-1.30975
Zm.4385.1.S1_at	small nuclear ribonucleoprotein-associated protein B	Zm.84720	1.01582	1.76336	1.00978	1.42833
Zm.4388.1.A1_s_at	hypothetical protein LOC100274081	Zm.26145	-1.06378	-1.40121	1.61887	-1.87854
Zm.4401.1.A1_at	YGL010w-like protein	Zm.95953	1.10492	1.47435	1.06124	1.55582
Zm.4402.1.A1_at	hypothetical protein LOC100193028	Zm.4402	1.06744	1.50267	1.27869	1.38671
Zm.4403.1.S1_at	hypothetical protein LOC100279045	Zm.4403	1.24176	1.11518	1.07688	1.50787
Zm.4407.1.A1_at	---	Zm.4407	1.37349	-1.68255	2.46366	-1.90997
Zm.4409.1.A1_at	hypothetical protein LOC100194336	Zm.84749	1.16873	-2.23523	1.72987	-2.54433
Zm.4410.1.S1_at	hypothetical protein LOC100276528	Zm.123632	-1.03412	-1.0769	-1.50236	-1.07345
Zm.4416.1.S1_at	phospholipase C	Zm.4416	1.04282	1.47822	1.07065	1.67064
Zm.4423.1.A1_at	hypothetical protein LOC100191726	Zm.4423	-1.16706	-1.43935	-1.56113	-1.15869
Zm.4424.1.A1_at	m24 protein	Zm.4424	1.02658	1.20266	-1.13839	1.61765
Zm.4425.2.A1_at	hypothetical protein LOC100279980	Zm.118095	1.34008	-1.51247	1.10179	1.02448
Zm.4433.1.A1_at	G-patch domain containing protein	Zm.4433	-1.09895	-1.01588	-1.87558	1.32775
Zm.4445.1.A1_at	hypothetical protein LOC100194391	Zm.83537	-1.30403	-1.61989	-1.22861	-1.62203
Zm.4468.1.A1_at	---	Zm.94969	1.07199	-1.37148	1.77202	-1.27295
Zm.4468.3.S1_at	phospho-2-dehydro-3-deoxyheptonate aldolase 1	Zm.18787	1.06074	1.04802	1.98906	-1.09028
Zm.4469.1.S1_at	hypothetical protein LOC100277258	Zm.4469	-1.19207	-1.6937	1.22444	-2.18283
Zm.4471.2.S1_at	Pyruvate, orthophosphate dikinase1	Zm.19489 /// Zm.66789	-1.33465	-1.40669	-1.63182	1.08617
Zm.4475.1.S1_a_at	hypothetical protein LOC100272240 /// thioredoxin H-type 5 /// 60S acidic riboso	Zm.68107	-1.57661	1.39292	-1.54918	-1.17253
Zm.4487.1.A1_at	SAM-dependent methyltransferase	Zm.85076	1.01414	1.43073	-1.01556	1.53863
Zm.4508.1.A1_at	hypothetical protein LOC100192829	Zm.94607	1.37553	1.37474	1.10193	1.9637
Zm.4510.1.A1_a_at	hypothetical protein LOC100277304	Zm.141866	-2.12618	-1.54153	-1.82368	-2.07631
Zm.4510.3.S1_at	hypothetical protein LOC100193304	Zm.100	-1.40992	-1.38567	-3.0623	1.1074
Zm.4517.1.A1_at	hypothetical protein LOC100191201	Zm.84788	1.16327	-1.35367	1.45584	-2.71741
Zm.4521.1.A1_at	hypothetical protein LOC100191445	Zm.85264	1.09319	1.356	-1.07034	1.62211
Zm.4524.1.A1_at	---	Zm.79619	1.93974	1.86792	-2.58747	5.91179
Zm.4527.1.A1_at	---	Zm.133630	-1.00535	1.63859	1.13566	1.53343
Zm.4527.1.A1_s_at	hypothetical protein LOC100272791	Zm.36277	1.0293	1.39146	-1.1403	1.55982
Zm.4529.1.A1_a_at	lipid binding protein	Zm.93720	-1.2108	-1.44217	-1.00953	-1.61289
Zm.4530.1.A1_at	---	Zm.4530	1.39684	1.01247	-1.32564	1.89607
Zm.4536.1.S1_at	kinesin heavy chain isolog	Zm.4536	1.53911	-1.12476	1.83913	-1.14537
Zm.4542.1.A1_at	---	Zm.80663	1.14901	-1.56481	1.70636	-2.18312
Zm.4554.1.A1_at	cell division protein ftsZ	Zm.4554	1.2141	1.69236	-1.10026	2.33195
Zm.4561.2.A1_a_at	seed specific protein Bn15D1B	Zm.141899	1.73581	1.39595	1.73573	2.0921
Zm.4578.2.S1_at	hypothetical protein LOC100279630 /// MADS1	Zm.97058	-1.17244	-1.36999	-1.12875	-1.61726
Zm.4584.1.A1_at	---	Zm.4584	1.00867	1.19306	-1.44098	1.58769
Zm.4592.1.A1_at	hypothetical protein LOC100275868	Zm.138105	-1.20218	2.98131	1.62335	1.37261
Zm.4619.1.A1_at	Hypothetical protein LOC100273548	Zm.94850	1.00653	1.00311	-1.56959	1.66032
Zm.463.1.A1_at	viviparous14	Zm.463	1.35685	-1.03174	1.79082	-1.18666
Zm.465.1.A1_at	acidic ribosomal protein P2a-3	Zm.465	1.0783	1.91846	-1.00328	1.65803
Zm.4654.1.A1_a_at	hypothetical protein LOC100272406	Zm.96901	-1.00764	-1.90921	1.15214	-1.89378
[truncated: 1,221 more rows]

## Sheet: Foglio2
UniGene ID
---
---
---
---
---
---
---
---
---
---
---
---
---
---
---
---
---
---
---
---
---
---
---
---
---
---
---
---
---
---
---
---
---
---
---
---
---
---
---
---
---
---
---
---
---
---
---
---
---
---
---
---
---
---
---
---
---
---
---
---
---
---
---
---
---
---
---
---
---
---
---
---
---
---
---
---
---
---
---
---
---
---
---
---
---
---
---
---
---
---
---
---
---
---
---
---
---
---
---
---
---
---
---
---
---
---
---
---
---
Zm.100
Zm.100095
Zm.100102
Zm.10017
Zm.100183
Zm.10032
Zm.10036
Zm.1004
Zm.100449
Zm.1007
Zm.10085
Zm.10087
Zm.10090
Zm.10095
Zm.101
Zm.10101
Zm.10114
Zm.10115
Zm.10135
Zm.10136
Zm.10145
Zm.10149
Zm.10151
Zm.10154
Zm.10156
Zm.10175
Zm.10185
Zm.10190
Zm.102044
Zm.102181
Zm.10219
Zm.10232
Zm.10238
Zm.10243
Zm.102530
Zm.10267
Zm.10274
Zm.102769
Zm.10280
Zm.10293
Zm.103
Zm.1030
Zm.103161
Zm.10317
Zm.10317
Zm.103192
Zm.103300
Zm.103316
Zm.10336
Zm.103363
Zm.103365
Zm.103381
Zm.10343
Zm.103434
Zm.10347
Zm.10348
Zm.103496
Zm.103587
Zm.10369
Zm.103694
Zm.10372
Zm.103731
Zm.103764
Zm.10377
Zm.103797
Zm.103797
Zm.10383
Zm.10386
Zm.10386
Zm.10406
Zm.104099
Zm.10410
Zm.10417
Zm.104194
Zm.1042
Zm.10429
Zm.10431
Zm.10434
Zm.10436
Zm.10443
Zm.10447
Zm.10454
Zm.10457
Zm.10459
Zm.10463
Zm.10480
Zm.10488
Zm.10490
Zm.10492
Zm.10497
Zm.105
Zm.1050
Zm.10506
Zm.10511
Zm.10512
Zm.10518
Zm.10519
Zm.10545
Zm.1056
Zm.106182
Zm.10621
Zm.10633
Zm.10647
Zm.1071
Zm.10718
Zm.10752
Zm.10767
Zm.10790
Zm.10818
Zm.10820
Zm.10825
Zm.10830
Zm.10835
Zm.10837
Zm.10840
Zm.10842
Zm.10850
Zm.108536
Zm.11
Zm.1100
Zm.1115
Zm.11238
Zm.113
Zm.1133
Zm.11357
Zm.11441
Zm.11570
Zm.11590
Zm.11595
Zm.11618
Zm.11619
Zm.1162
Zm.11627
Zm.11627
Zm.11634
Zm.11660
Zm.11665
Zm.11690
Zm.11691
Zm.11704
Zm.11705
Zm.11710
Zm.11734
Zm.11738
Zm.11741
Zm.117442
Zm.11745
Zm.117554
Zm.11756
Zm.11758
Zm.11759
Zm.117641
Zm.11769
Zm.11783
Zm.117857
Zm.117881
Zm.117883
Zm.117886
Zm.117888
Zm.117889
Zm.117889
Zm.117890
Zm.117890
Zm.117927
Zm.117934
Zm.11794
Zm.117943
Zm.117968
Zm.117979
Zm.11798
Zm.117985
Zm.117988
Zm.117995
Zm.118009
Zm.118045
Zm.118045
Zm.118060
Zm.118064
Zm.118071
Zm.118083
Zm.118095
Zm.11811
Zm.118115
Zm.118171
Zm.118185
Zm.118206
Zm.118206
Zm.118227
Zm.11823
Zm.118230
Zm.118235
Zm.118238
Zm.118245
Zm.118266
Zm.118279
Zm.118289
Zm.118291
Zm.118301
Zm.118333
Zm.118340
Zm.118355
Zm.118369
Zm.118372
Zm.118398
Zm.118412
Zm.118423
Zm.118426
Zm.118439
Zm.118439
Zm.118458
Zm.118465
Zm.11847
Zm.118472
Zm.11848
Zm.118484
Zm.118490
Zm.118497
Zm.11852
Zm.118537
Zm.118546
Zm.118561
Zm.118571
Zm.11858
Zm.118604
Zm.118619
Zm.118636
Zm.118653
Zm.118658
Zm.118664
Zm.118667
Zm.118676
Zm.118690
Zm.118691
Zm.118693
Zm.118701
Zm.11875
Zm.118767
Zm.11877
Zm.118787
Zm.118792
Zm.118803
Zm.118808
Zm.11881
Zm.118827
Zm.118850
Zm.118889
Zm.118895
Zm.11891
Zm.11893
Zm.11893
Zm.118936
Zm.118956
Zm.118978
Zm.118980
Zm.11900
Zm.119079
Zm.119091
Zm.119103
Zm.119129
Zm.119165
Zm.119190
Zm.119190
Zm.119216
Zm.11922
Zm.119222
Zm.119239
Zm.11924
Zm.11927
Zm.1193
Zm.119324
Zm.119325
Zm.119357
Zm.119395
Zm.119410
Zm.119419
Zm.11947
Zm.119498
Zm.1196
Zm.119644
Zm.119655
Zm.119706
Zm.11972
Zm.11983
Zm.11985
Zm.11996
Zm.1200
Zm.12034
Zm.12048
Zm.12059
Zm.1206
Zm.12063
Zm.12080
Zm.12082
Zm.120999
Zm.1211
Zm.12118
Zm.12143
Zm.12149
Zm.12150
Zm.121626
Zm.12166
Zm.121686
Zm.121689
Zm.12169
Zm.121702
Zm.121703
Zm.121703
Zm.121722
Zm.121736
Zm.121743
Zm.121744
Zm.121748
Zm.121752
Zm.121792
Zm.121833
Zm.121882
Zm.121934
Zm.121958
Zm.121975
Zm.122050
Zm.122073
Zm.122085
Zm.122097
Zm.122098
Zm.122098
Zm.122109
Zm.122112
Zm.122123
Zm.122139
Zm.122139
Zm.122144
Zm.122171
Zm.122178
Zm.122226
Zm.122235
Zm.122252
Zm.122261
Zm.122264
Zm.122277
Zm.122284
Zm.122295
Zm.122304
Zm.122331
Zm.12234
Zm.122356
Zm.122356
Zm.122365
Zm.122387
Zm.122391
Zm.122397
Zm.122397 /// Zm.67906
Zm.122399
Zm.122405
Zm.122477
Zm.122477
Zm.12249
Zm.122502
Zm.12251
Zm.122535
Zm.122599
Zm.122621
Zm.122646
Zm.12269
Zm.122695
Zm.122708
Zm.122728
Zm.122737
Zm.122751
Zm.122761
Zm.122771
Zm.122791
Zm.122814
Zm.12285
Zm.122855
Zm.122859
Zm.122867
Zm.122877
Zm.122917
Zm.12297
Zm.123052
Zm.123060
Zm.123060
Zm.123070
Zm.123079
Zm.123083
Zm.1231
Zm.123110
Zm.123115
Zm.123144
Zm.123147
Zm.123148
Zm.123148
Zm.123156
Zm.12316
Zm.123181
Zm.123187
Zm.123226
Zm.123226
Zm.123278
Zm.123300
Zm.123309
Zm.123310
Zm.12332
Zm.12334
Zm.123500
Zm.12354
Zm.12356
Zm.123565
Zm.123570
Zm.12361
Zm.123632
Zm.123644
Zm.123672
Zm.12370
Zm.123720 /// Zm.5772
Zm.123784
Zm.123794
Zm.123797
Zm.123917
Zm.123952
Zm.123963
Zm.124053
Zm.124611 /// Zm.66929
Zm.1249
Zm.125028
Zm.125053
Zm.12506
Zm.125152
Zm.12517
Zm.125208
Zm.125230
Zm.125399
Zm.12553
Zm.125669
Zm.12571
Zm.12577
Zm.12598
Zm.12612
Zm.126306
Zm.12632
Zm.12640
Zm.126825
Zm.12687
Zm.12687
Zm.12687
Zm.127
Zm.12708
Zm.1274
Zm.12745
Zm.127564
Zm.12794
Zm.12794
Zm.12800
Zm.12817
Zm.1284
Zm.1284
Zm.12849
Zm.12850
Zm.128508
Zm.128562
Zm.1286
Zm.12860
Zm.128698
Zm.128959
Zm.12897
Zm.129
Zm.129007
Zm.12927
Zm.12997
Zm.12997
Zm.130197
Zm.130247
Zm.13075
Zm.131
Zm.13112
Zm.131150
Zm.13131
Zm.13162
Zm.131866
Zm.1319
Zm.13199
Zm.13205
Zm.132274
Zm.13228
Zm.13229
Zm.13241
Zm.13244
Zm.13256
Zm.13263
Zm.13298
Zm.13304
Zm.13305
Zm.133351
Zm.13353
Zm.133630
Zm.1338
Zm.13397
Zm.13422
Zm.13423
Zm.13456
Zm.13467
Zm.13478
Zm.13483
Zm.13494
Zm.1351
Zm.13513
Zm.13514
Zm.13518
Zm.13526
Zm.13544
Zm.13557
Zm.13560
Zm.13585
Zm.1359
Zm.13591
Zm.136
Zm.13627
Zm.13639
Zm.136508
Zm.13658
Zm.13659
Zm.136602
Zm.13661
Zm.136613
Zm.136629
Zm.13680
Zm.136805
Zm.136907
Zm.136943
Zm.136973
Zm.136978
Zm.137016
Zm.13713
Zm.1372
Zm.137231
Zm.13736
Zm.13746
Zm.13749
Zm.13752
Zm.13759
Zm.13777
Zm.13794
Zm.13795
Zm.137955
Zm.137966
Zm.137966
Zm.137978
Zm.137981
Zm.137992
Zm.138003
Zm.138008
Zm.138030
Zm.138081
Zm.138096
Zm.1381
Zm.138105
Zm.138107
Zm.138116
Zm.13812
Zm.138128
Zm.138138
Zm.138146
Zm.138146
Zm.138146
Zm.138170
Zm.138171
Zm.138190
Zm.138192
Zm.138208
Zm.138213
Zm.138239
Zm.138246
Zm.138249
Zm.13828
Zm.138283
Zm.138294
Zm.138336
Zm.138343
Zm.138353
Zm.138363
Zm.138368
Zm.138374
Zm.138395
Zm.13840
Zm.138424
Zm.138431
Zm.138454
Zm.138454
Zm.138466
Zm.138476
Zm.138480
Zm.138499
Zm.138503
Zm.138505
Zm.138508
Zm.138520
Zm.138526
Zm.138528
Zm.138529
Zm.138530
Zm.138536
Zm.138537
Zm.138551
Zm.138555
Zm.138571
Zm.13865
Zm.13869
Zm.13870
Zm.138712 /// Zm.86145
Zm.13872
Zm.138730
Zm.138765
Zm.138788
Zm.138790
Zm.1388
Zm.138863
Zm.13891
Zm.138925
Zm.138949
Zm.139040
Zm.139044
Zm.13906
Zm.139064
Zm.139101
Zm.139115
Zm.139280
Zm.139310
Zm.13934
Zm.139467
Zm.13947
Zm.139471
Zm.1396
Zm.13961
Zm.139807
Zm.13982
Zm.139930
Zm.139975
Zm.140
Zm.14009
Zm.140203
Zm.14040
Zm.140438
Zm.14052
Zm.140788
Zm.140860
Zm.1409
Zm.140998
Zm.141240
Zm.141267
Zm.141267
Zm.141297
Zm.1413
Zm.141305
Zm.141324
Zm.141325
Zm.141372
Zm.1417
Zm.14170
Zm.141726
Zm.141739
Zm.141749
Zm.141767
Zm.141768
Zm.141787
Zm.141805
Zm.141806
Zm.141866
Zm.141899
Zm.141920
Zm.141923
Zm.141928
Zm.141947
Zm.141954
Zm.141959
Zm.142203
Zm.142204
Zm.142310
Zm.142327
Zm.142412
Zm.142418
Zm.142421
Zm.142485
Zm.1425
Zm.142551
Zm.142560
Zm.142588
Zm.142605
Zm.142616
Zm.142618
Zm.142618
Zm.142641
Zm.142657
Zm.142665
Zm.142673
Zm.142680
Zm.142693
Zm.142710
Zm.142734
Zm.142741
Zm.142849
Zm.14291
Zm.142912
Zm.143005
Zm.14302
Zm.14319
Zm.14344
Zm.14365
Zm.14368
Zm.14383
Zm.144
Zm.14412
Zm.14412
Zm.1443
Zm.14450
Zm.14456
Zm.14476
Zm.14476
Zm.1450
Zm.14518
Zm.14518
Zm.14532
Zm.14578
Zm.1458
Zm.14649
Zm.14674
Zm.14696
Zm.14703
Zm.14710
Zm.14784
Zm.14795
Zm.14827
Zm.14845
Zm.14898
Zm.1495
Zm.14971
Zm.14973
Zm.14993
Zm.15057
Zm.15078
Zm.15106
Zm.1513
Zm.15154
Zm.152
Zm.15205
Zm.15213
Zm.1524
Zm.1528
Zm.15295
Zm.15306
Zm.15311
Zm.15325
Zm.15333
Zm.15379
Zm.15456
Zm.15473
Zm.15533
Zm.155331
Zm.15543
Zm.1555
Zm.15567
Zm.1561
Zm.15628
Zm.1567
Zm.15683
Zm.15725
Zm.15748
Zm.15763
Zm.15767
Zm.15798
Zm.15819
Zm.15821
Zm.15827
Zm.15842
Zm.15842
Zm.15854
Zm.15863
Zm.15903
Zm.15911
Zm.15918
Zm.1596
Zm.15981
Zm.1599
Zm.16024
Zm.16036
Zm.16037
Zm.1604
Zm.16066
Zm.1612
Zm.1616
Zm.16216
Zm.16227
Zm.1624
Zm.1626
Zm.16269
Zm.16280
Zm.16293
Zm.163
Zm.16338
Zm.16354
Zm.16376
Zm.16381
Zm.16413
Zm.16419
Zm.16461
Zm.16474
Zm.16514
Zm.16530
Zm.16530
Zm.16530
Zm.16581
Zm.16687
Zm.16732
Zm.16733
Zm.16781
Zm.16785
Zm.168
Zm.16836
Zm.16849
Zm.16899
Zm.1691
Zm.16913
Zm.16926
Zm.16970
Zm.16971
Zm.16971
Zm.16994
Zm.17021
Zm.1706
Zm.17079
Zm.17082
Zm.17087
Zm.17096
Zm.1712
Zm.17156
Zm.1716
Zm.17167
Zm.17167
Zm.17181
Zm.17186
Zm.17224
Zm.17238
Zm.1724
Zm.17243
Zm.17250
Zm.17283
Zm.17296
Zm.17321
Zm.17330
Zm.17330
Zm.17359
Zm.17364
Zm.17389
Zm.1739
Zm.1743
Zm.17441
Zm.17442
Zm.17445
Zm.17471
Zm.17473
Zm.17493
Zm.17497
Zm.17497
Zm.17513
Zm.17519
Zm.17529
Zm.17552
Zm.17555
Zm.17568
Zm.17573
Zm.17591
Zm.17630
Zm.17633
Zm.17633
Zm.17641
Zm.17645
Zm.17673
Zm.17676
Zm.17684
Zm.17686
Zm.17689
Zm.17722
Zm.17725
Zm.17729
Zm.17740
Zm.17740
Zm.17744
Zm.17761
Zm.1777
Zm.17773
Zm.1779
Zm.17790
Zm.17793
Zm.178
Zm.17801
Zm.17808
Zm.17816
Zm.17818
Zm.17819
Zm.17819
Zm.17823
Zm.17829
Zm.17836
Zm.17836
Zm.17839
Zm.1785
Zm.17869
Zm.17903
Zm.17916
Zm.17922
Zm.17956
Zm.17971
Zm.17976
Zm.17978
Zm.17988
Zm.17997
Zm.18022
Zm.18028
Zm.18028
Zm.18036
Zm.18043
Zm.18062
Zm.18072
Zm.18084
Zm.18091
Zm.18116
Zm.18116
Zm.18116
Zm.18118
Zm.18247
Zm.18248
Zm.18280
Zm.18284
Zm.1829
Zm.18304
Zm.18308
Zm.18362
Zm.18366
Zm.18404
Zm.1842
Zm.18438
Zm.1846
Zm.18462
Zm.18471
Zm.18482
Zm.18490
Zm.18522
Zm.18526
Zm.18527
Zm.18535
Zm.18537
Zm.18593
Zm.18594
Zm.18661
Zm.1868
Zm.1869
Zm.1871
Zm.18718
Zm.18726
Zm.18781
Zm.18787
Zm.1881
Zm.18811
Zm.1882
Zm.1886
Zm.18911
Zm.18996
Zm.19012
Zm.19025
Zm.19033
Zm.19044
Zm.19064
Zm.19076
Zm.19078
Zm.19080
Zm.19096
Zm.19112
Zm.19127
Zm.19137
Zm.19172
Zm.1918
Zm.19192
Zm.19213
Zm.19220
Zm.19243
Zm.19261
Zm.19303
Zm.19319
Zm.1937
Zm.19444
Zm.19444
Zm.19455
Zm.19459
Zm.19489 /// Zm.66789
Zm.1953
Zm.1954
Zm.19579
Zm.19617
Zm.19739
Zm.19742
Zm.19786
Zm.19794
Zm.19813
Zm.19869
Zm.19876
Zm.19961
Zm.19961
Zm.19983
Zm.19983
Zm.19983
Zm.19988
Zm.19990
Zm.2
Zm.20003
Zm.20003
Zm.20030
Zm.20030
Zm.20030
Zm.20030
Zm.20031
Zm.20034
Zm.2005
Zm.2007
Zm.20091
Zm.20091
Zm.201
Zm.201
Zm.20103
Zm.20124
Zm.20124
Zm.20128
Zm.20128
Zm.20136
Zm.20140
Zm.20144
Zm.20148
Zm.20164
Zm.20164
Zm.20171
Zm.202
Zm.20321
Zm.20337
Zm.20337
Zm.20339
Zm.20403
Zm.2042
Zm.2055
Zm.20657
Zm.20926
Zm.20954
Zm.20955
Zm.21028
Zm.21101
Zm.2111
Zm.21123
Zm.21123
Zm.21221
Zm.21309
Zm.21364
Zm.21463
Zm.21482
Zm.21545
Zm.21562
Zm.2157
Zm.2157
Zm.2157
Zm.21655
Zm.2171
Zm.21838
Zm.21864
Zm.2187
Zm.2191
Zm.2193
Zm.2212
Zm.22223
Zm.2227
Zm.22323
Zm.22366
Zm.22366
Zm.22396
Zm.2242
Zm.2244
Zm.2246
Zm.22473
Zm.22509
Zm.22538
Zm.2258
Zm.2262
Zm.2272
Zm.22722
Zm.2273
Zm.2277
Zm.2279
Zm.228
Zm.22857
Zm.2297
Zm.2302
Zm.23028
Zm.2305
Zm.23081
Zm.2313
Zm.2323
Zm.2324
Zm.23242
Zm.23251
Zm.23253
Zm.233
Zm.23415
Zm.23420
Zm.23479
Zm.2349
Zm.2352
Zm.23558
Zm.23586
Zm.23608
Zm.23618
Zm.23645
Zm.23671
Zm.23685
Zm.23717
Zm.23746
Zm.23757
Zm.2376
Zm.23761
Zm.2378
Zm.23783
Zm.23789
Zm.23794
Zm.2380
Zm.23861
Zm.23967
Zm.23976
Zm.24
Zm.24128
Zm.24137
Zm.24163
Zm.24183
Zm.2424
Zm.24259
Zm.24269
Zm.2428
Zm.2438
Zm.24395
Zm.244
Zm.24408
Zm.24442
Zm.24446
Zm.24670
Zm.24671
Zm.24671
Zm.24672
Zm.24686
Zm.24690
Zm.24748
Zm.24757
Zm.24757
Zm.2489
Zm.24895
Zm.24956
Zm.24960
Zm.2497
Zm.24986
Zm.24986
Zm.24990
Zm.2500
Zm.25119
Zm.25146
Zm.25206
Zm.2522
Zm.25249
Zm.25259
Zm.25322
Zm.25462
Zm.25462
Zm.2547
Zm.2549
Zm.255
Zm.25529
Zm.25541
Zm.25558
Zm.25564
Zm.25564
Zm.25579
Zm.25591 /// Zm.96097
Zm.25608
Zm.25610
Zm.25610
Zm.2565
Zm.25701
Zm.25709
Zm.25773
Zm.2579
Zm.25792
Zm.25792
Zm.25820
Zm.26032
Zm.261
Zm.2611
Zm.26145
Zm.26145
Zm.26350
Zm.26384
Zm.26484
Zm.26489
Zm.2656
Zm.2661
Zm.26612
Zm.2671
Zm.2676
Zm.2681
Zm.26829
Zm.26829
Zm.26860
Zm.26884
Zm.26902
Zm.26902
Zm.2694
Zm.26972
Zm.27
Zm.2707 /// Zm.98559
Zm.27073
Zm.2710
Zm.27135
Zm.27143
Zm.27157
Zm.2745
Zm.27453
Zm.27514
Zm.27515
Zm.2752
Zm.27577
Zm.27615
Zm.2766
Zm.27761
Zm.2778
Zm.27880
Zm.27880
Zm.2792
Zm.2793
Zm.28029
Zm.28052
Zm.28072
Zm.28078
Zm.281
Zm.281
Zm.28114
Zm.2813
Zm.28149
Zm.28149
Zm.28149
Zm.28149
Zm.28149
Zm.28149
Zm.28149
Zm.2823
Zm.28283
Zm.283
Zm.28305
Zm.28322
Zm.28349
Zm.28379
Zm.28422
Zm.28439
Zm.2847
Zm.28484
Zm.28497
Zm.28510
Zm.28612
Zm.28626
Zm.28634
Zm.28642
Zm.28642
Zm.28791
Zm.28791
Zm.288
Zm.28825
Zm.28825
Zm.2885
Zm.28887
Zm.289
Zm.28937
Zm.2894
Zm.28965
Zm.28965
Zm.28970
Zm.28997
Zm.29023
Zm.29034
Zm.29177
Zm.2926
Zm.29304
Zm.29304
Zm.29304
Zm.29310
Zm.29350
Zm.29371
Zm.29453
Zm.2951
Zm.29527
Zm.2964
Zm.2964
Zm.29646
Zm.29646
Zm.29790
Zm.298
Zm.29872
Zm.2989
Zm.29914
Zm.29965
Zm.29976
Zm.300
Zm.30046
Zm.30065
Zm.3016
Zm.30186
Zm.30186
Zm.303
Zm.30322
Zm.3034
Zm.30360
Zm.3037
Zm.3050
Zm.30589
Zm.30961
Zm.31047
Zm.3108
Zm.31271
Zm.3132
Zm.3132
Zm.3134
Zm.3137
Zm.31413
Zm.3147
Zm.315
Zm.3161
Zm.3184
Zm.31854
Zm.3186
Zm.3187
Zm.32081
Zm.32162
Zm.323
Zm.323
Zm.32324
Zm.3256
Zm.3256
Zm.3258
Zm.326
Zm.32877
Zm.32895
Zm.32899
Zm.32916
Zm.32916
Zm.32975
Zm.33014
Zm.33014
Zm.33014
Zm.33016
Zm.33072
Zm.3308
Zm.33081
Zm.332
Zm.33214
Zm.3324
Zm.3324
Zm.3324
Zm.33267
Zm.33296
Zm.33318
Zm.33323
Zm.33330
Zm.33331
Zm.33331
Zm.33363
Zm.33405
Zm.33413
Zm.3347
Zm.33517
Zm.33533
Zm.33541
Zm.33549
Zm.33576
Zm.3358
Zm.3358
Zm.3358
Zm.3364
Zm.3369
Zm.33897
Zm.33902
Zm.341
Zm.341
Zm.341
Zm.3418
Zm.34206
Zm.3423
Zm.3434
Zm.3443
Zm.3451
Zm.34516
Zm.34516
Zm.34516
Zm.3460
Zm.3462
Zm.34640
Zm.3467
Zm.34754
Zm.34766
Zm.34822
Zm.34822
Zm.3483
Zm.3486
Zm.35004
Zm.35210
Zm.35228
Zm.3535
Zm.35383
Zm.354
Zm.354
Zm.354
Zm.35425
Zm.3554
Zm.3559
Zm.3559
Zm.3560
Zm.3568
Zm.3568
Zm.3568
Zm.3570
Zm.35718
Zm.35747 /// Zm.87703
Zm.35795
Zm.35863
Zm.3600
Zm.36079
Zm.36277
Zm.36290
Zm.36311
Zm.365
Zm.36506
Zm.36659
Zm.36659
Zm.369
Zm.37032
Zm.37073
Zm.3709
Zm.37239
Zm.3740
Zm.3743
Zm.37489
Zm.37546
Zm.3756
Zm.37590
Zm.37590
Zm.37656
Zm.3767
Zm.37684
Zm.37684
Zm.37684
Zm.37684
Zm.3789
Zm.379
Zm.3792
Zm.37927
Zm.3797
Zm.3798
Zm.3801
Zm.3801
Zm.3806
Zm.3809
Zm.3811
Zm.3811
Zm.3820
Zm.3832
Zm.384
Zm.386
Zm.38616
Zm.38645
Zm.38647
Zm.3876
Zm.3878
Zm.3883
Zm.3884
Zm.3885
Zm.389
Zm.38958
Zm.3903
Zm.3904
Zm.39046
Zm.39084
Zm.39111
Zm.39157
Zm.3932
Zm.3932
Zm.395
Zm.3951
Zm.39556
Zm.39571
Zm.3971
Zm.3976
Zm.3976
Zm.3976
Zm.3980
Zm.39802
Zm.3989
Zm.40113
Zm.40113
Zm.4019
Zm.40196
Zm.4068
Zm.4068
Zm.4068
Zm.4071
Zm.409
Zm.4114
Zm.4120
Zm.4124
Zm.4126
Zm.41285
Zm.4130
Zm.41455
Zm.41482
Zm.41563
Zm.4157
Zm.4160
Zm.41714
Zm.418
Zm.41882
Zm.4191
Zm.41915
Zm.4199
Zm.4200
Zm.4219
Zm.4245
Zm.4247
Zm.4257
Zm.42572
Zm.42640
Zm.4274
Zm.4304
Zm.43088
Zm.4316
Zm.4338
Zm.4352
Zm.4361
Zm.438
Zm.4382
Zm.43893
Zm.4402
Zm.4403
Zm.4407
Zm.4416
Zm.4423
Zm.4424
Zm.4433
Zm.4469
Zm.4530
Zm.4536
Zm.4554
Zm.4584
Zm.463
Zm.465
Zm.4673
Zm.4685
Zm.4692
Zm.4729
Zm.4743
Zm.4755
Zm.4762
Zm.481
Zm.4810
Zm.4848
Zm.48610
Zm.4862
Zm.4869
Zm.4870
Zm.4870
Zm.4870
Zm.4877
Zm.4903
Zm.4909
Zm.4914
Zm.4925
Zm.494
Zm.499
Zm.4998
Zm.500
Zm.5011
Zm.5012
Zm.5034
Zm.50366
Zm.507
Zm.508
Zm.5083
Zm.5083
Zm.512
Zm.512
Zm.512
Zm.512
Zm.5126
Zm.513
Zm.5134
Zm.516
Zm.518
Zm.520
Zm.520
Zm.5206
Zm.522
Zm.523
Zm.5244
Zm.5258
Zm.5261
Zm.529
Zm.5293
Zm.5299
Zm.531
Zm.53225
Zm.5327
Zm.5340
Zm.5353
Zm.5369
Zm.537
Zm.5372
Zm.5382
Zm.5383
Zm.5390
Zm.5400
Zm.5406
Zm.54067
Zm.5447
Zm.5452
Zm.5456
Zm.548
Zm.5486
Zm.5491
Zm.550
Zm.5500
Zm.551
Zm.552
Zm.5523
Zm.554
Zm.5542
Zm.5565
Zm.5570
Zm.5576
Zm.5581
Zm.559
Zm.5597
Zm.5599
Zm.561
Zm.5652
Zm.5655
Zm.5658
Zm.5678
Zm.56887
Zm.570
Zm.571
Zm.5721
Zm.5721
Zm.5721
Zm.5734
Zm.5752
Zm.5775
Zm.578
Zm.5799
Zm.58183
Zm.582
Zm.5838
Zm.5854
Zm.5871
Zm.5875
Zm.5918
Zm.5943
Zm.5955
Zm.5959
Zm.5985
Zm.5987
Zm.599
Zm.5990
Zm.5990
Zm.5990
Zm.5991
Zm.59929
Zm.5995
Zm.5995
Zm.600
Zm.60243
Zm.604
Zm.605
Zm.6052
Zm.60870
Zm.6126
Zm.6158
Zm.6162
Zm.6166
Zm.6169
Zm.617
Zm.6178
Zm.619
Zm.6200
Zm.6214
Zm.6215
Zm.6217
Zm.623
Zm.6230
Zm.6239
Zm.6259
Zm.6281
Zm.62965
Zm.630
Zm.63164
Zm.6322
Zm.6358
Zm.6384
Zm.6397
Zm.6450
Zm.6451
Zm.64511
Zm.6486
Zm.64864
Zm.64886
Zm.6489
Zm.6512
Zm.655
Zm.65597
Zm.657
Zm.657
Zm.6578
Zm.6587
Zm.6589
Zm.6592
Zm.65964
Zm.66127
Zm.66181
Zm.663
Zm.66387
Zm.66421
Zm.665
Zm.66568
Zm.6659
Zm.66594
Zm.66604
Zm.66604
Zm.66621
Zm.66625
Zm.6663
Zm.66631
Zm.66634
Zm.66639
Zm.66650
Zm.66651
Zm.66664
Zm.6667
Zm.66700
Zm.66718
Zm.66719
Zm.66722
Zm.66727
Zm.6673
Zm.66730
Zm.66739
Zm.66756
Zm.66765
Zm.66769
Zm.66773
Zm.66792
Zm.66799
Zm.66839
Zm.66843
Zm.66849
Zm.66850
Zm.66854
Zm.66857
Zm.66870
Zm.66884
Zm.66891
Zm.66892
Zm.669
Zm.66919
Zm.66923
Zm.66924
Zm.66927
Zm.6694
Zm.66952
Zm.66957
Zm.6696
Zm.66965
Zm.66967
Zm.66969
Zm.66977
Zm.6698
Zm.6698
Zm.67000
Zm.67000
Zm.67007
Zm.67013
Zm.67017
Zm.67046
Zm.67057
Zm.67060
Zm.67067
Zm.67083
Zm.67084
Zm.67097
Zm.67097
Zm.67105
Zm.67105
Zm.67107
Zm.67112
Zm.67112
Zm.67129
Zm.67137
Zm.67140
Zm.67141
Zm.67141
Zm.67159
Zm.67167
Zm.67182
Zm.67196
Zm.67198
Zm.67203
Zm.67219
Zm.67228
Zm.67234
Zm.67235
Zm.67240
Zm.67240
Zm.67265
Zm.67267
Zm.67267
Zm.67268
Zm.67270
Zm.67278
Zm.67279
Zm.67282
Zm.67288
Zm.67291
Zm.67304
Zm.67335
Zm.67336
Zm.67336
Zm.67346
Zm.674
Zm.6748
Zm.6748
Zm.67514
Zm.6757
Zm.6759
Zm.6762
Zm.67702
Zm.67704
Zm.67704
Zm.67704
Zm.67717
Zm.67737
Zm.67746
Zm.67747
Zm.67761
Zm.67771
Zm.67772
Zm.67773
Zm.67777
Zm.6778
Zm.67797
Zm.6780
Zm.67831
Zm.67866
Zm.67883
Zm.67883
Zm.67883
Zm.67893
Zm.67893
Zm.67906
Zm.67921
Zm.67940
Zm.67954
Zm.67954
Zm.67956
Zm.67962
Zm.67969
Zm.68042
Zm.68044
Zm.68056
Zm.68092
Zm.68099
Zm.68104
Zm.68107
Zm.68128
Zm.6820
Zm.68536
Zm.6868
Zm.687
[truncated: 1,226 more rows]
